# Supplementary material for: Integrative analysis indicates the prognostic value of circadian rhythm disruption in liver cancer: Potential for therapeutic targeting
Source: Front Immunol. 2022 Nov 21;13:1011264. doi: 10.3389/fimmu.2022.1011264 (PMC9769576; doi:10.3389/fimmu.2022.1011264)
Supplement: Supplementary Table 2 — Genes across all modules that were significantly associated with clinical variables. [file Table_2.xlsx]

## Sheet: Sheet1
Table S2. Genes within all modules that were significantly associated with clinical information.
ID	Modules
HES4	MEturquoise
ERRFI1	MEpink
ENO1	MEyellow
NBL1	MEred
PLA2G5	MEturquoise
TCEA3	MEyellow
ID3	MEturquoise
STMN1	MEyellow
SCP2	MEturquoise
SLC1A7	MEred
JUN	MEblue
NFIA	MEturquoise
GADD45A	MEblue
CYR61	MEred
VCAM1	MEred
OLFML3	MEred
ANXA9	MEyellow
SELENBP1	MEturquoise
S100A11	MEblue
RAB13	MEturquoise
LMNA	MEturquoise
HSPA6	MEblue
RALGPS2	MEblue
RGS1	MEblue
PROX1	MEyellow
EPHX1	MEturquoise
OPN3	MEpink
APOB	MEyellow
CYP1B1	MEred
EPAS1	MEturquoise
SPTBN1	MEblue
ANKRD36	MEblue
SCN7A	MEred
CYBRD1	MEred
TNS1	MEturquoise
CCL20	MEpink
ACOX2	MEyellow
PROS1	MEturquoise
MYLK	MEturquoise
TMCC1	MEpink
SRPRB	MEblue
AGTR1	MEyellow
POLR2H	MEyellow
DNAJB11	MEblue
IL1RAP	MEpink
UGDH	MEpink
PDGFRA	MEred
ADH5	MEturquoise
SH3D19	MEred
GUCY1A3	MEturquoise
CTSO	MEred
HAND2	MEred
ACSL1	MEyellow
FAT1	MEturquoise
SEMA5A	MEturquoise
GPBP1	MEblue
F2R	MEred
GLRX	MEblue
ELL2	MEblue
TSLP	MEred
IRF1	MEblue
PDGFRB	MEturquoise
SPARC	MEturquoise
C1QTNF2	MEturquoise
PDLIM7	MEturquoise
ID4	MEturquoise
APOM	MEyellow
CDKN1A	MEblue
VEGFA	MEpink
RCAN2	MEturquoise
RRAGD	MEpink
IL20RA	MEyellow
AKAP12	MEturquoise
THBS2	MEred
ZFAND2A	MEblue
INHBA	MEred
IGFBP3	MEpink
SEC61G	MEblue
CCDC146	MEred
GNAI1	MEturquoise
SERPINE1	MEpink
HILPDA	MEpink
SAT1	MEblue
NGFRAP1	MEturquoise
TSC22D3	MEblue
SMIM10	MEturquoise
FHL1	MEturquoise
RENBP	MEyellow
DLC1	MEturquoise
CLU	MEyellow
DUSP4	MEblue
RBPMS	MEturquoise
RUNX1T1	MEturquoise
GEM	MEturquoise
TRIB1	MEblue
PLIN2	MEyellow
DNAJA1	MEblue
KLF9	MEturquoise
ALDH1A1	MEturquoise
STOM	MEturquoise
ENG	MEturquoise
PTGDS	MEred
OLFML1	MEturquoise
WEE1	MEpink
ADM	MEpink
DKK3	MEturquoise
FADS1	MEyellow
WDR74	MEblue
CTSF	MEturquoise
GSTP1	MEblue
DHCR7	MEyellow
AAMDC	MEturquoise
RAB30	MEblue
PRSS23	MEturquoise
CRYAB	MEturquoise
NNMT	MEred
IL10RA	MEblue
MCAM	MEturquoise
HSPA8	MEblue
NTM	MEred
PLXDC2	MEred
BAMBI	MEyellow
FAM13C	MEturquoise
ARID5B	MEblue
PLAU	MEred
PTEN	MEred
PPP1R3C	MEpink
MRPL43	MEyellow
BAG3	MEblue
CD9	MEturquoise
TNFRSF1A	MEturquoise
BHLHE41	MEblue
FKBP11	MEblue
NR4A1	MEblue
ERBB3	MEyellow
CDK4	MEyellow
CHPT1	MEyellow
PEBP1	MEyellow
UBC	MEblue
NDRG2	MEturquoise
NFKBIA	MEblue
FERMT2	MEturquoise
TGFB3	MEturquoise
GLRX5	MEyellow
CKB	MEyellow
NDN	MEturquoise
KLF13	MEblue
THBS1	MEred
GATM	MEyellow
MAPK6	MEpink
PPIB	MEblue
OAZ2	MEturquoise
UACA	MEturquoise
LARP6	MEyellow
COMMD4	MEyellow
FAH	MEyellow
ISG20	MEblue
ANPEP	MEyellow
MSRB1	MEyellow
HCFC1R1	MEturquoise
QPRT	MEblue
MT2A	MEred
HERPUD1	MEblue
ZFHX3	MEturquoise
P2RX1	MEblue
SAT2	MEyellow
PMP22	MEturquoise
UBB	MEblue
MFAP4	MEred
CCL2	MEred
TOP2A	MEyellow
NGFR	MEturquoise
NME1	MEyellow
DDX5	MEblue
ABCA6	MEred
H3F3B	MEblue
SPHK1	MEyellow
BIRC5	MEyellow
TIMP2	MEred
MRPL12	MEyellow
P4HB	MEyellow
MAFG	MEpink
GPS1	MEyellow
TYMS	MEyellow
CST3	MEblue
HM13	MEblue
COX4I2	MEturquoise
AHCY	MEyellow
TOP1	MEblue
CEBPB	MEpink
PTPN1	MEblue
COL9A3	MEblue
ANGPTL4	MEturquoise
NFIX	MEred
DNAJB1	MEblue
ISYNA1	MEturquoise
FXYD1	MEturquoise
ECH1	MEyellow
PPP1R15A	MEblue
ATF5	MEyellow
SDF2L1	MEblue
TST	MEyellow
MPST	MEyellow
ATF4	MEblue
BACH1	MEblue
IFNAR2	MEblue
