# Supplementary material for: Integrative analysis indicates the prognostic value of circadian rhythm disruption in liver cancer: Potential for therapeutic targeting
Source: Front Immunol. 2022 Nov 21;13:1011264. doi: 10.3389/fimmu.2022.1011264 (PMC9769576; doi:10.3389/fimmu.2022.1011264)
Supplement: Supplementary Table 3 — LiverCRD score of the Cancer Genome Atlas dataset calculated based on single-sample gene set enrichment analysis. [file Table_3.xlsx]

## Sheet: Sheet1
Table S3. LiverCRD score calculated based on the ssGSEA method in TCGA dataset
sample	OS	_PATIENT	OS.time	CRD
TCGA-2Y-A9GS-01A	1	TCGA-2Y-A9GS	724	0.0235807
TCGA-2Y-A9GT-01A	1	TCGA-2Y-A9GT	1624	-0.114918
TCGA-2Y-A9GU-01A	0	TCGA-2Y-A9GU	1939	-0.31184
TCGA-2Y-A9GV-01A	1	TCGA-2Y-A9GV	2532	-0.0479187
TCGA-2Y-A9GW-01A	1	TCGA-2Y-A9GW	1271	0.0968756
TCGA-2Y-A9GX-01A	0	TCGA-2Y-A9GX	2442	0.184711
TCGA-2Y-A9GY-01A	1	TCGA-2Y-A9GY	757	-0.163342
TCGA-2Y-A9GZ-01A	1	TCGA-2Y-A9GZ	848	-0.295556
TCGA-2Y-A9H0-01A	0	TCGA-2Y-A9H0	3675	-0.216237
TCGA-2Y-A9H1-01A	1	TCGA-2Y-A9H1	1229	-0.208077
TCGA-2Y-A9H2-01A	0	TCGA-2Y-A9H2	1731	-0.379495
TCGA-2Y-A9H3-01A	0	TCGA-2Y-A9H3	1516	-0.0586323
TCGA-2Y-A9H4-01A	0	TCGA-2Y-A9H4	1452	-0.256135
TCGA-2Y-A9H5-01A	1	TCGA-2Y-A9H5	555	0.119868
TCGA-2Y-A9H6-01A	0	TCGA-2Y-A9H6	357	-0.017196
TCGA-2Y-A9H7-01A	0	TCGA-2Y-A9H7	1168	-0.280839
TCGA-2Y-A9H8-01A	1	TCGA-2Y-A9H8	633	-0.367931
TCGA-2Y-A9H9-01A	0	TCGA-2Y-A9H9	697	-0.253599
TCGA-2Y-A9HA-01A	1	TCGA-2Y-A9HA	36	-0.143324
TCGA-2Y-A9HB-01A	0	TCGA-2Y-A9HB	260	-0.0518737
TCGA-3K-AAZ8-01A	0	TCGA-3K-AAZ8	396	-0.0235111
TCGA-4R-AA8I-01A	1	TCGA-4R-AA8I	262	-0.228981
TCGA-5C-A9VG-01A	0	TCGA-5C-A9VG	328	0.0406896
TCGA-5C-A9VH-01A	0	TCGA-5C-A9VH	322	0.0760245
TCGA-5C-AAPD-01A	0	TCGA-5C-AAPD	20	0.0322332
TCGA-5R-AA1C-01A	0	TCGA-5R-AA1C	520	-0.0850135
TCGA-5R-AA1D-01A	0	TCGA-5R-AA1D	449	0.152749
TCGA-5R-AAAM-01A	1	TCGA-5R-AAAM	46	0.477785
TCGA-BC-4072-01B	1	TCGA-BC-4072	1490	-0.164298
TCGA-BC-4073-01B	0	TCGA-BC-4073	849	-0.073544
TCGA-BC-A10Q-01A	1	TCGA-BC-A10Q	1135	-0.116654
TCGA-BC-A10Q-11A	1	TCGA-BC-A10Q	1135	0.105222
TCGA-BC-A10R-01A	1	TCGA-BC-A10R	308	0.13445
TCGA-BC-A10R-11A	1	TCGA-BC-A10R	308	0.240615
TCGA-BC-A10S-01A	1	TCGA-BC-A10S	1423	0.433019
TCGA-BC-A10T-01A	1	TCGA-BC-A10T	837	0.216949
TCGA-BC-A10T-11A	1	TCGA-BC-A10T	837	0.296998
TCGA-BC-A10U-01A	1	TCGA-BC-A10U	837	-0.189302
TCGA-BC-A10U-11A	1	TCGA-BC-A10U	837	0.393192
TCGA-BC-A10W-01A	1	TCGA-BC-A10W	91	0.142098
TCGA-BC-A10W-11A	1	TCGA-BC-A10W	91	0.240735
TCGA-BC-A10X-01A	1	TCGA-BC-A10X	770	0.418357
TCGA-BC-A10X-11A	1	TCGA-BC-A10X	770	0.257331
TCGA-BC-A10Y-01A	1	TCGA-BC-A10Y	711	-0.211323
TCGA-BC-A10Y-11A	1	TCGA-BC-A10Y	711	0.249729
TCGA-BC-A10Z-01A	1	TCGA-BC-A10Z	34	-0.307505
TCGA-BC-A10Z-11A	1	TCGA-BC-A10Z	34	0.266844
TCGA-BC-A110-01A	1	TCGA-BC-A110	2116	0.482727
TCGA-BC-A110-11A	1	TCGA-BC-A110	2116	0.250269
TCGA-BC-A112-01A	1	TCGA-BC-A112	153	-0.00805997
TCGA-BC-A216-01A	0	TCGA-BC-A216	1351	-0.275553
TCGA-BC-A216-11A	0	TCGA-BC-A216	1351	0.039502
TCGA-BC-A217-01A	1	TCGA-BC-A217	1397	-0.338267
TCGA-BC-A3KF-01A	0	TCGA-BC-A3KF	8	-0.168128
TCGA-BC-A3KG-01A	0	TCGA-BC-A3KG	680	-0.364447
TCGA-BC-A5W4-01A	1	TCGA-BC-A5W4	547	-0.261916
TCGA-BC-A69H-01A	0	TCGA-BC-A69H	444	-0.0459537
TCGA-BC-A69I-01A	0	TCGA-BC-A69I	387	0.470993
TCGA-BC-A8YO-01A	0	TCGA-BC-A8YO	562	-0.298103
TCGA-BD-A2L6-01A	0	TCGA-BD-A2L6	1363	-0.094294
TCGA-BD-A2L6-11A	0	TCGA-BD-A2L6	1363	0.0316657
TCGA-BD-A3EP-01A	0	TCGA-BD-A3EP	409	0.0776892
TCGA-BD-A3EP-11A	0	TCGA-BD-A3EP	409	0.353277
TCGA-BD-A3ER-01A	0	TCGA-BD-A3ER	1115	0.272044
TCGA-BW-A5NO-01A	0	TCGA-BW-A5NO	20	0.0229965
TCGA-CC-5258-01A	1	TCGA-CC-5258	129	-0.136148
TCGA-CC-5259-01A	0	TCGA-CC-5259	250	-0.102873
TCGA-CC-5260-01A	1	TCGA-CC-5260	87	-0.0286884
TCGA-CC-5261-01A	1	TCGA-CC-5261	97	0.016068
TCGA-CC-5262-01A	1	TCGA-CC-5262	103	0.498454
TCGA-CC-5263-01A	1	TCGA-CC-5263	129	-0.126255
TCGA-CC-5264-01A	1	TCGA-CC-5264	102	-0.212218
TCGA-CC-A123-01A	0	TCGA-CC-A123	219	-0.076831
TCGA-CC-A1HT-01A	1	TCGA-CC-A1HT	101	-0.118566
TCGA-CC-A3M9-01A	1	TCGA-CC-A3M9	300	-0.129896
TCGA-CC-A3MA-01A	1	TCGA-CC-A3MA	303	-0.186663
TCGA-CC-A3MB-01A	1	TCGA-CC-A3MB	315	0.130866
TCGA-CC-A3MC-01A	0	TCGA-CC-A3MC	363	0.23501
TCGA-CC-A5UC-01A	1	TCGA-CC-A5UC	347	0.153748
TCGA-CC-A5UD-01A	1	TCGA-CC-A5UD	304	-0.112531
TCGA-CC-A5UE-01A	1	TCGA-CC-A5UE	272	-0.111312
TCGA-CC-A7IE-01A	1	TCGA-CC-A7IE	217	-0.205822
TCGA-CC-A7IF-01A	1	TCGA-CC-A7IF	649	-0.16702
TCGA-CC-A7IG-01A	1	TCGA-CC-A7IG	299	0.00598844
TCGA-CC-A7IH-01A	0	TCGA-CC-A7IH	365	-0.123081
TCGA-CC-A7II-01A	0	TCGA-CC-A7II	399	-0.389959
TCGA-CC-A7IJ-01A	0	TCGA-CC-A7IJ	382	-0.117857
TCGA-CC-A7IK-01A	1	TCGA-CC-A7IK	262	-0.335501
TCGA-CC-A7IL-01A	1	TCGA-CC-A7IL	278	-0.137213
TCGA-CC-A8HS-01A	1	TCGA-CC-A8HS	300	-0.296335
TCGA-CC-A8HT-01A	1	TCGA-CC-A8HT	140	-0.436548
TCGA-CC-A8HU-01A	1	TCGA-CC-A8HU	344	-0.138824
TCGA-CC-A8HV-01A	1	TCGA-CC-A8HV	279	-0.32299
TCGA-CC-A9FS-01A	0	TCGA-CC-A9FS	211	-0.151994
TCGA-CC-A9FW-01A	0	TCGA-CC-A9FW	248	-0.246712
TCGA-DD-A113-01A	0	TCGA-DD-A113	2425	-0.219806
TCGA-DD-A113-11A	0	TCGA-DD-A113	2425	0.331079
TCGA-DD-A114-01A	1	TCGA-DD-A114	1149	0.212524
TCGA-DD-A114-11A	1	TCGA-DD-A114	1149	0.127422
TCGA-DD-A115-01A	1	TCGA-DD-A115	2542	0.255342
TCGA-DD-A116-01A	1	TCGA-DD-A116	1622	0.287272
TCGA-DD-A116-11A	1	TCGA-DD-A116	1622	-0.150413
TCGA-DD-A118-01A	0	TCGA-DD-A118	3437	-0.0107784
TCGA-DD-A118-11A	0	TCGA-DD-A118	3437	0.159018
TCGA-DD-A119-01A	1	TCGA-DD-A119	223	0.259629
TCGA-DD-A119-11A	1	TCGA-DD-A119	223	0.184497
TCGA-DD-A11A-01A	1	TCGA-DD-A11A	79	-0.159723
TCGA-DD-A11A-11A	1	TCGA-DD-A11A	79	0.189596
TCGA-DD-A11B-01A	1	TCGA-DD-A11B	14	-0.179399
TCGA-DD-A11B-11A	1	TCGA-DD-A11B	14	0.244654
TCGA-DD-A11C-01A	0	TCGA-DD-A11C	662	0.0729019
TCGA-DD-A11C-11A	0	TCGA-DD-A11C	662	0.0899852
TCGA-DD-A11D-01A	1	TCGA-DD-A11D	1560	0.196272
TCGA-DD-A11D-11A	1	TCGA-DD-A11D	1560	0.333661
TCGA-DD-A1EA-01A	0	TCGA-DD-A1EA	2415	-0.271986
TCGA-DD-A1EB-01A	0	TCGA-DD-A1EB	2017	-0.0612585
TCGA-DD-A1EB-11A	0	TCGA-DD-A1EB	2017	0.0523838
TCGA-DD-A1EC-01A	0	TCGA-DD-A1EC	602	-0.197601
TCGA-DD-A1EC-11A	0	TCGA-DD-A1EC	602	0.182203
TCGA-DD-A1ED-01A	0	TCGA-DD-A1ED	2301	0.165396
TCGA-DD-A1EE-01A	1	TCGA-DD-A1EE	349	-0.291493
TCGA-DD-A1EE-11A	1	TCGA-DD-A1EE	349	0.0880549
TCGA-DD-A1EF-01A	1	TCGA-DD-A1EF	394	-0.0368799
TCGA-DD-A1EG-01A	1	TCGA-DD-A1EG	1372	0.224866
TCGA-DD-A1EG-11A	1	TCGA-DD-A1EG	1372	0.312368
TCGA-DD-A1EH-01A	0	TCGA-DD-A1EH	1495	0.144622
TCGA-DD-A1EH-11A	0	TCGA-DD-A1EH	1495	0.151886
TCGA-DD-A1EI-01A	0	TCGA-DD-A1EI	183	0.302781
TCGA-DD-A1EI-11A	0	TCGA-DD-A1EI	183	0.223025
TCGA-DD-A1EJ-01A	1	TCGA-DD-A1EJ	1005	-0.151729
TCGA-DD-A1EJ-11A	1	TCGA-DD-A1EJ	1005	0.25156
TCGA-DD-A1EK-01A	1	TCGA-DD-A1EK	558	0.0625682
TCGA-DD-A1EL-01A	1	TCGA-DD-A1EL	415	-0.298694
TCGA-DD-A1EL-11A	1	TCGA-DD-A1EL	415	0.202849
TCGA-DD-A39V-01A	1	TCGA-DD-A39V	643	0.0930659
TCGA-DD-A39V-11A	1	TCGA-DD-A39V	643	0.0748296
TCGA-DD-A39W-01A	1	TCGA-DD-A39W	827	-0.347255
TCGA-DD-A39W-11A	1	TCGA-DD-A39W	827	0.0913139
TCGA-DD-A39X-01A	1	TCGA-DD-A39X	1694	0.262923
TCGA-DD-A39X-11A	1	TCGA-DD-A39X	1694	-0.0567333
TCGA-DD-A39Y-01A	1	TCGA-DD-A39Y	171	-0.0766186
TCGA-DD-A39Z-01A	1	TCGA-DD-A39Z	601	-0.275896
TCGA-DD-A39Z-11A	1	TCGA-DD-A39Z	601	-0.0718694
TCGA-DD-A3A1-01A	1	TCGA-DD-A3A1	233	-0.15237
TCGA-DD-A3A1-11A	1	TCGA-DD-A3A1	233	0.227002
TCGA-DD-A3A2-01A	1	TCGA-DD-A3A2	2131	-0.293894
TCGA-DD-A3A2-11A	1	TCGA-DD-A3A2	2131	0.106923
TCGA-DD-A3A3-01A	1	TCGA-DD-A3A3	535	-0.162237
TCGA-DD-A3A3-11A	1	TCGA-DD-A3A3	535	0.424357
TCGA-DD-A3A4-01A	1	TCGA-DD-A3A4	612	-0.0672988
TCGA-DD-A3A4-11A	1	TCGA-DD-A3A4	612	0.306549
TCGA-DD-A3A5-01A	1	TCGA-DD-A3A5	3125	0.114482
TCGA-DD-A3A5-11A	1	TCGA-DD-A3A5	3125	0.113803
TCGA-DD-A3A6-01A	1	TCGA-DD-A3A6	3258	0.00716169
TCGA-DD-A3A6-11A	1	TCGA-DD-A3A6	3258	-0.0109543
TCGA-DD-A3A7-01A	1	TCGA-DD-A3A7	419	-0.178191
TCGA-DD-A3A8-01A	1	TCGA-DD-A3A8	11	-0.122901
TCGA-DD-A3A8-11A	1	TCGA-DD-A3A8	11	0.16498
TCGA-DD-A3A9-01A	1	TCGA-DD-A3A9	931	0.296696
TCGA-DD-A4NA-01A	0	TCGA-DD-A4NA	1008	-0.262528
TCGA-DD-A4NB-01A	0	TCGA-DD-A4NB	989	0.0634893
TCGA-DD-A4ND-01A	0	TCGA-DD-A4ND	2746	0.00159587
TCGA-DD-A4NE-01A	1	TCGA-DD-A4NE	660	-0.0520508
TCGA-DD-A4NF-01A	0	TCGA-DD-A4NF	942	-0.218047
TCGA-DD-A4NG-01A	1	TCGA-DD-A4NG	802	-0.239598
TCGA-DD-A4NH-01A	0	TCGA-DD-A4NH	917	-0.148304
TCGA-DD-A4NI-01A	0	TCGA-DD-A4NI	816	0.0277628
TCGA-DD-A4NJ-01A	0	TCGA-DD-A4NJ	928	0.0522817
TCGA-DD-A4NK-01A	1	TCGA-DD-A4NK	1210	-0.131349
TCGA-DD-A4NL-01A	0	TCGA-DD-A4NL	1711	0.117027
TCGA-DD-A4NN-01A	1	TCGA-DD-A4NN	899	-0.153178
TCGA-DD-A4NO-01A	0	TCGA-DD-A4NO	2245	-0.0478384
TCGA-DD-A4NP-01A	0	TCGA-DD-A4NP	3308	-0.195305
TCGA-DD-A4NQ-01A	1	TCGA-DD-A4NQ	373	-0.343184
TCGA-DD-A4NR-01A	1	TCGA-DD-A4NR	9	-0.200362
TCGA-DD-A4NS-01A	1	TCGA-DD-A4NS	2456	0.246481
TCGA-DD-A4NV-01A	0	TCGA-DD-A4NV	2398	0.12091
TCGA-DD-A73A-01A	0	TCGA-DD-A73A	728	-0.360847
TCGA-DD-A73B-01A	1	TCGA-DD-A73B	283	-0.224478
TCGA-DD-A73C-01A	0	TCGA-DD-A73C	701	-0.144151
TCGA-DD-A73D-01A	0	TCGA-DD-A73D	693	-0.294506
TCGA-DD-A73E-01A	0	TCGA-DD-A73E	44	-0.0962201
TCGA-DD-A73F-01A	0	TCGA-DD-A73F	1085	-0.16393
TCGA-DD-A73G-01A	0	TCGA-DD-A73G	3478	-0.155677
TCGA-DD-AA3A-01A	1	TCGA-DD-AA3A	410	-0.309327
TCGA-DD-AAC8-01A	1	TCGA-DD-AAC8	16	-0.137751
TCGA-DD-AAC9-01A	0	TCGA-DD-AAC9	347	0.232634
TCGA-DD-AACA-01A	0	TCGA-DD-AACA	2301	-0.0463385
TCGA-DD-AACA-02A	0	TCGA-DD-AACA	2301	-0.0935544
TCGA-DD-AACA-02B	0	TCGA-DD-AACA	2301	-0.0126512
TCGA-DD-AACB-01A	0	TCGA-DD-AACB	2324	-0.0600557
TCGA-DD-AACC-01A	1	TCGA-DD-AACC	1685	0.16099
TCGA-DD-AACD-01A	1	TCGA-DD-AACD	381	-0.0138794
TCGA-DD-AACE-01A	0	TCGA-DD-AACE	2184	0.0727689
TCGA-DD-AACF-01A	1	TCGA-DD-AACF	365	-0.230613
TCGA-DD-AACG-01A	1	TCGA-DD-AACG	469	-0.220316
TCGA-DD-AACH-01A	1	TCGA-DD-AACH	195	-0.0497456
TCGA-DD-AACI-01A	0	TCGA-DD-AACI	1618	0.124477
TCGA-DD-AACJ-01A	0	TCGA-DD-AACJ	2102	-0.275048
TCGA-DD-AACK-01A	0	TCGA-DD-AACK	9	-0.209785
TCGA-DD-AACL-01A	1	TCGA-DD-AACL	107	-0.0423287
TCGA-DD-AACN-01A	0	TCGA-DD-AACN	1302	0.304638
TCGA-DD-AACO-01A	0	TCGA-DD-AACO	1876	-0.00392686
TCGA-DD-AACP-01A	0	TCGA-DD-AACP	415	-0.217821
TCGA-DD-AACQ-01A	1	TCGA-DD-AACQ	432	-0.279334
TCGA-DD-AACS-01A	0	TCGA-DD-AACS	1804	-0.0720829
TCGA-DD-AACT-01A	0	TCGA-DD-AACT	1562	0.0918044
TCGA-DD-AACU-01A	0	TCGA-DD-AACU	1567	0.213655
TCGA-DD-AACV-01A	0	TCGA-DD-AACV	1531	-0.312607
TCGA-DD-AACW-01A	0	TCGA-DD-AACW	1424	-0.23601
TCGA-DD-AACX-01A	0	TCGA-DD-AACX	170	-0.149178
TCGA-DD-AACY-01A	0	TCGA-DD-AACY	1450	-0.130767
TCGA-DD-AACZ-01A	1	TCGA-DD-AACZ	171	-0.144598
TCGA-DD-AAD0-01A	0	TCGA-DD-AAD0	137	-0.203683
TCGA-DD-AAD1-01A	0	TCGA-DD-AAD1	564	0.147717
TCGA-DD-AAD2-01A	0	TCGA-DD-AAD2	658	0.207553
TCGA-DD-AAD3-01A	0	TCGA-DD-AAD3	1295	0.397587
TCGA-DD-AAD5-01A	0	TCGA-DD-AAD5	1345	-0.278674
TCGA-DD-AAD6-01A	0	TCGA-DD-AAD6	672	-0.235974
TCGA-DD-AAD8-01A	0	TCGA-DD-AAD8	1219	-0.144549
TCGA-DD-AADA-01A	0	TCGA-DD-AADA	1233	-0.0743868
TCGA-DD-AADB-01A	0	TCGA-DD-AADB	1242	-0.0936086
TCGA-DD-AADC-01A	1	TCGA-DD-AADC	425	0.122276
TCGA-DD-AADD-01A	0	TCGA-DD-AADD	1231	-0.260997
TCGA-DD-AADF-01A	1	TCGA-DD-AADF	115	-0.197172
TCGA-DD-AADG-01A	0	TCGA-DD-AADG	1145	-0.0663457
TCGA-DD-AADI-01A	0	TCGA-DD-AADI	1085	0.0995115
TCGA-DD-AADJ-01A	0	TCGA-DD-AADJ	1066	-0.0358412
TCGA-DD-AADK-01A	0	TCGA-DD-AADK	1049	-0.0353187
TCGA-DD-AADL-01A	0	TCGA-DD-AADL	636	-0.2459
TCGA-DD-AADM-01A	1	TCGA-DD-AADM	12	0.0827554
TCGA-DD-AADN-01A	0	TCGA-DD-AADN	898	-0.281917
TCGA-DD-AADO-01A	0	TCGA-DD-AADO	453	-0.190476
TCGA-DD-AADP-01A	0	TCGA-DD-AADP	458	0.16359
TCGA-DD-AADQ-01A	0	TCGA-DD-AADQ	436	-0.292428
TCGA-DD-AADR-01A	0	TCGA-DD-AADR	2028	-0.0242798
TCGA-DD-AADS-01A	0	TCGA-DD-AADS	474	-0.219674
TCGA-DD-AADU-01A	0	TCGA-DD-AADU	554	-0.0216122
TCGA-DD-AADV-01A	0	TCGA-DD-AADV	574	-0.0633758
TCGA-DD-AADW-01A	0	TCGA-DD-AADW	587	-0.0699806
TCGA-DD-AADY-01A	0	TCGA-DD-AADY	555	0.105026
TCGA-DD-AAE0-01A	0	TCGA-DD-AAE0	555	0.0375923
TCGA-DD-AAE1-01A	0	TCGA-DD-AAE1	552	-0.300553
TCGA-DD-AAE2-01A	0	TCGA-DD-AAE2	638	0.0952091
TCGA-DD-AAE3-01A	0	TCGA-DD-AAE3	566	0.295542
TCGA-DD-AAE4-01A	0	TCGA-DD-AAE4	608	0.174804
TCGA-DD-AAE6-01A	0	TCGA-DD-AAE6	141	-0.20291
TCGA-DD-AAE7-01A	0	TCGA-DD-AAE7	644	0.091041
TCGA-DD-AAE9-01A	0	TCGA-DD-AAE9	722	-0.0476387
TCGA-DD-AAEA-01A	0	TCGA-DD-AAEA	575	-0.11435
TCGA-DD-AAEB-01A	0	TCGA-DD-AAEB	478	-0.127282
TCGA-DD-AAED-01A	0	TCGA-DD-AAED	763	-0.278
TCGA-DD-AAEE-01A	0	TCGA-DD-AAEE	810	-0.169767
TCGA-DD-AAEG-01A	0	TCGA-DD-AAEG	719	0.202854
TCGA-DD-AAEH-01A	0	TCGA-DD-AAEH	784	0.104345
TCGA-DD-AAEI-01A	0	TCGA-DD-AAEI	1531	-0.101606
TCGA-DD-AAEK-01A	0	TCGA-DD-AAEK	1067	0.364308
TCGA-DD-AAVP-01A	0	TCGA-DD-AAVP	2752	0.170229
TCGA-DD-AAVQ-01A	0	TCGA-DD-AAVQ	2728	0.00911734
TCGA-DD-AAVR-01A	0	TCGA-DD-AAVR	2513	0.385705
TCGA-DD-AAVS-01A	0	TCGA-DD-AAVS	1823	0.0256522
TCGA-DD-AAVU-01A	0	TCGA-DD-AAVU	2202	-0.146515
TCGA-DD-AAVV-01A	0	TCGA-DD-AAVV	2455	0.271358
TCGA-DD-AAVW-01A	0	TCGA-DD-AAVW	2317	0.113081
TCGA-DD-AAVX-01A	0	TCGA-DD-AAVX	1718	0.0728243
TCGA-DD-AAVY-01A	0	TCGA-DD-AAVY	1970	-0.179239
TCGA-DD-AAVZ-01A	0	TCGA-DD-AAVZ	1900	-0.0309722
TCGA-DD-AAW0-01A	0	TCGA-DD-AAW0	2015	0.355198
TCGA-DD-AAW1-01A	0	TCGA-DD-AAW1	1989	-0.191903
TCGA-DD-AAW2-01A	0	TCGA-DD-AAW2	1855	-0.0943757
TCGA-DD-AAW3-01A	0	TCGA-DD-AAW3	1633	-0.100175
TCGA-ED-A459-01A	0	TCGA-ED-A459	910	-0.0731233
TCGA-ED-A4XI-01A	0	TCGA-ED-A4XI	819	0.176479
TCGA-ED-A5KG-01A	0	TCGA-ED-A5KG	854	-0.171721
TCGA-ED-A627-01A	0	TCGA-ED-A627	423	0.343523
TCGA-ED-A66X-01A	0	TCGA-ED-A66X	406	0.084151
TCGA-ED-A66Y-01A	1	TCGA-ED-A66Y	296	-0.284953
TCGA-ED-A7PX-01A	0	TCGA-ED-A7PX	6	0.0853062
TCGA-ED-A7PY-01A	0	TCGA-ED-A7PY	390	-0.309068
TCGA-ED-A7PZ-01A	0	TCGA-ED-A7PZ	6	-0.180625
TCGA-ED-A7XO-01A	0	TCGA-ED-A7XO	427	0.35195
TCGA-ED-A7XP-01A	0	TCGA-ED-A7XP	400	0.0238401
TCGA-ED-A82E-01A	0	TCGA-ED-A82E	408	-0.184594
TCGA-ED-A8O5-01A	0	TCGA-ED-A8O5	406	-0.0395649
TCGA-ED-A8O6-01A	1	TCGA-ED-A8O6	56	-0.32347
TCGA-ED-A97K-01A	0	TCGA-ED-A97K	6	-0.236535
TCGA-EP-A12J-01A	0	TCGA-EP-A12J	570	-0.210718
TCGA-EP-A12J-11A	0	TCGA-EP-A12J	570	0.287782
TCGA-EP-A26S-01A	0	TCGA-EP-A26S	608	-0.165443
TCGA-EP-A26S-11A	0	TCGA-EP-A26S	608	0.152771
TCGA-EP-A2KA-01A	1	TCGA-EP-A2KA	627	-0.312963
TCGA-EP-A2KB-01A	1	TCGA-EP-A2KB	596	-0.163421
TCGA-EP-A2KC-01A	1	TCGA-EP-A2KC	19	-0.151741
TCGA-EP-A3JL-01A	0	TCGA-EP-A3JL	303	0.000806001
TCGA-EP-A3RK-01A	0	TCGA-EP-A3RK	363	-0.0310845
TCGA-EP-A3RK-11A	0	TCGA-EP-A3RK	363	0.0147272
TCGA-ES-A2HS-01A	1	TCGA-ES-A2HS	688	0.00795621
TCGA-ES-A2HT-01A	1	TCGA-ES-A2HT	438	0.0973046
TCGA-ES-A2HT-11A	1	TCGA-ES-A2HT	438	0.297954
TCGA-FV-A23B-01A	1	TCGA-FV-A23B	1852	-0.155865
TCGA-FV-A23B-11A	1	TCGA-FV-A23B	1852	0.18778
TCGA-FV-A2QQ-01A	0	TCGA-FV-A2QQ	729	0.221542
TCGA-FV-A2QR-01A	1	TCGA-FV-A2QR	581	0.153183
TCGA-FV-A2QR-11A	1	TCGA-FV-A2QR	581	0.443863
TCGA-FV-A3I0-01A	0	TCGA-FV-A3I0	848	-0.0744371
TCGA-FV-A3I0-11A	0	TCGA-FV-A3I0	848	0.341438
TCGA-FV-A3I1-01A	1	TCGA-FV-A3I1	247	0.144323
TCGA-FV-A3I1-11A	1	TCGA-FV-A3I1	247	-0.072489
TCGA-FV-A3R2-01A	1	TCGA-FV-A3R2	194	0.004203
TCGA-FV-A3R2-11A	1	TCGA-FV-A3R2	194	0.191163
TCGA-FV-A3R3-01A	1	TCGA-FV-A3R3	366	0.14333
TCGA-FV-A495-01A	0	TCGA-FV-A495	1	0.169796
TCGA-FV-A496-01A	0	TCGA-FV-A496	10	-0.309608
TCGA-FV-A4ZP-01A	1	TCGA-FV-A4ZP	2486	-0.228555
TCGA-FV-A4ZQ-01A	0	TCGA-FV-A4ZQ	12	-0.299058
TCGA-G3-A25S-01A	1	TCGA-G3-A25S	416	-0.198771
TCGA-G3-A25T-01A	0	TCGA-G3-A25T	1553	-0.152794
TCGA-G3-A25U-01A	0	TCGA-G3-A25U	1636	-0.224434
TCGA-G3-A25V-01A	0	TCGA-G3-A25V	860	0.294268
TCGA-G3-A25X-01A	0	TCGA-G3-A25X	1779	0.155002
TCGA-G3-A25Y-01A	1	TCGA-G3-A25Y	452	0.258464
TCGA-G3-A25Z-01A	0	TCGA-G3-A25Z	655	0.159187
TCGA-G3-A3CG-01A	0	TCGA-G3-A3CG	673	0.24521
TCGA-G3-A3CH-01A	0	TCGA-G3-A3CH	780	0.33516
TCGA-G3-A3CH-11A	0	TCGA-G3-A3CH	780	0.0933077
TCGA-G3-A3CI-01A	0	TCGA-G3-A3CI	180	-0.062661
TCGA-G3-A3CJ-01A	0	TCGA-G3-A3CJ	594	-0.0585131
TCGA-G3-A3CK-01A	0	TCGA-G3-A3CK	585	-0.17333
TCGA-G3-A5SI-01A	1	TCGA-G3-A5SI	768	-0.138714
TCGA-G3-A5SJ-01A	0	TCGA-G3-A5SJ	698	-0.158443
TCGA-G3-A5SK-01A	0	TCGA-G3-A5SK	744	-0.117606
TCGA-G3-A5SL-01A	0	TCGA-G3-A5SL	621	0.109528
TCGA-G3-A5SM-01A	0	TCGA-G3-A5SM	520	0.153832
TCGA-G3-A6UC-01A	0	TCGA-G3-A6UC	671	-0.310627
TCGA-G3-A7M5-01A	0	TCGA-G3-A7M5	447	-0.234093
TCGA-G3-A7M6-01A	0	TCGA-G3-A7M6	632	-0.288302
TCGA-G3-A7M7-01A	0	TCGA-G3-A7M7	361	-0.176382
TCGA-G3-A7M8-01A	0	TCGA-G3-A7M8	430	0.0354628
TCGA-G3-A7M9-01A	1	TCGA-G3-A7M9	56	-0.4314
TCGA-G3-AAUZ-01A	0	TCGA-G3-AAUZ	480	0.189366
TCGA-G3-AAV0-01A	0	TCGA-G3-AAV0	476	-0.0924667
TCGA-G3-AAV1-01A	1	TCGA-G3-AAV1	359	-0.0543347
TCGA-G3-AAV2-01A	0	TCGA-G3-AAV2	372	-0.178133
TCGA-G3-AAV3-01A	0	TCGA-G3-AAV3	412	-0.0928264
TCGA-G3-AAV4-01A	1	TCGA-G3-AAV4	27	-0.0684249
TCGA-G3-AAV5-01A	0	TCGA-G3-AAV5	354	-0.199586
TCGA-G3-AAV6-01A	1	TCGA-G3-AAV6	65	-0.359616
TCGA-G3-AAV7-01A	0	TCGA-G3-AAV7	361	0.0173848
TCGA-GJ-A3OU-01A	0	TCGA-GJ-A3OU	879	0.184212
TCGA-GJ-A6C0-01A	1	TCGA-GJ-A6C0	31	-0.000207006
TCGA-GJ-A9DB-01A	1	TCGA-GJ-A9DB	67	0.247763
TCGA-HP-A5MZ-01A	1	TCGA-HP-A5MZ	91	0.185695
TCGA-HP-A5N0-01A	1	TCGA-HP-A5N0	752	0.0596788
TCGA-K7-A5RF-01A	0	TCGA-K7-A5RF	631	0.418393
TCGA-K7-A5RG-01A	0	TCGA-K7-A5RG	519	-0.319732
TCGA-K7-A6G5-01A	0	TCGA-K7-A6G5	512	0.221081
TCGA-K7-AAU7-01A	0	TCGA-K7-AAU7	359	-0.0889898
TCGA-KR-A7K0-01A	1	TCGA-KR-A7K0	65	0.168693
TCGA-KR-A7K2-01A	0	TCGA-KR-A7K2	829	-0.146676
TCGA-KR-A7K7-01A	0	TCGA-KR-A7K7	951	-0.321153
TCGA-KR-A7K8-01A	0	TCGA-KR-A7K8	906	0.100636
TCGA-LG-A6GG-01A	0	TCGA-LG-A6GG	387	-0.067724
TCGA-LG-A9QC-01A	0	TCGA-LG-A9QC	425	0.0608324
TCGA-LG-A9QD-01A	0	TCGA-LG-A9QD	366	-0.089428
TCGA-MI-A75C-01A	0	TCGA-MI-A75C	291	-0.382413
TCGA-MI-A75E-01A	0	TCGA-MI-A75E	507	0.230827
TCGA-MI-A75G-01A	0	TCGA-MI-A75G	698	-0.0262635
TCGA-MI-A75H-01A	0	TCGA-MI-A75H	747	0.0225373
TCGA-MI-A75I-01A	0	TCGA-MI-A75I	630	-0.0729806
TCGA-MR-A520-01A	0	TCGA-MR-A520	229	-0.183644
TCGA-MR-A8JO-01A	0	TCGA-MR-A8JO	330	-0.165522
TCGA-NI-A4U2-01A	1	TCGA-NI-A4U2	1791	-0.171514
TCGA-NI-A8LF-01A	0	TCGA-NI-A8LF	799	0.0423931
TCGA-O8-A75V-01A	0	TCGA-O8-A75V	538	0.150923
TCGA-PD-A5DF-01A	1	TCGA-PD-A5DF	639	0.341365
TCGA-QA-A7B7-01A	0	TCGA-QA-A7B7	94	-0.521592
TCGA-RC-A6M4-01A	0	TCGA-RC-A6M4	22	-0.203145
TCGA-RC-A6M5-01A	0	TCGA-RC-A6M5	15	0.0509275
TCGA-RC-A6M6-01A	0	TCGA-RC-A6M6	9	-0.279693
TCGA-RC-A7S9-01A	0	TCGA-RC-A7S9	640	-0.425649
TCGA-RC-A7SB-01A	0	TCGA-RC-A7SB	588	-0.220918
TCGA-RC-A7SF-01A	0	TCGA-RC-A7SF	579	-0.27956
TCGA-RC-A7SH-01A	0	TCGA-RC-A7SH	468	-0.208252
TCGA-RC-A7SK-01A	0	TCGA-RC-A7SK	472	-0.162422
TCGA-RG-A7D4-01A	0	TCGA-RG-A7D4	1098	-0.40061
TCGA-T1-A6J8-01A	0	TCGA-T1-A6J8	23	0.227911
TCGA-UB-A7MA-01A	0	TCGA-UB-A7MA	848	-0.230642
TCGA-UB-A7MB-01A	0	TCGA-UB-A7MB	601	-0.275127
TCGA-UB-A7MC-01A	0	TCGA-UB-A7MC	500	-0.302647
TCGA-UB-A7MD-01A	1	TCGA-UB-A7MD	52	0.266274
TCGA-UB-A7ME-01A	0	TCGA-UB-A7ME	486	-0.110028
TCGA-UB-A7MF-01A	1	TCGA-UB-A7MF	214	-0.194305
TCGA-UB-AA0U-01A	0	TCGA-UB-AA0U	327	0.19326
TCGA-UB-AA0V-01A	0	TCGA-UB-AA0V	314	0.221543
TCGA-WJ-A86L-01A	0	TCGA-WJ-A86L	345	-0.468613
TCGA-WQ-A9G7-01A	0	TCGA-WQ-A9G7	30	-0.308588
TCGA-WQ-AB4B-01A	0	TCGA-WQ-AB4B	395	0.218053
TCGA-WX-AA44-01A	0	TCGA-WX-AA44	615	0.193425
TCGA-WX-AA46-01A	0	TCGA-WX-AA46	756	0.22466
TCGA-WX-AA47-01A	1	TCGA-WX-AA47	556	-0.30639
TCGA-XR-A8TC-01A	0	TCGA-XR-A8TC	1339	-0.177157
TCGA-XR-A8TD-01A	0	TCGA-XR-A8TD	1030	0.281332
TCGA-XR-A8TE-01A	0	TCGA-XR-A8TE	925	0.0794462
TCGA-XR-A8TF-01A	1	TCGA-XR-A8TF	693	-0.155375
TCGA-XR-A8TG-01A	0	TCGA-XR-A8TG	898	0.225634
TCGA-YA-A8S7-01A	1	TCGA-YA-A8S7	412	-0.105036
TCGA-ZP-A9CV-01A	1	TCGA-ZP-A9CV	1088	0.154633
TCGA-ZP-A9CY-01A	0	TCGA-ZP-A9CY	782	0.14761
TCGA-ZP-A9CZ-01A	0	TCGA-ZP-A9CZ	706	0.154745
TCGA-ZP-A9D0-01A	0	TCGA-ZP-A9D0	1091	-0.18613
TCGA-ZP-A9D1-01A	0	TCGA-ZP-A9D1	21	0.130872
TCGA-ZP-A9D2-01A	1	TCGA-ZP-A9D2	765	-0.0183229
TCGA-ZP-A9D4-01A	0	TCGA-ZP-A9D4	395	-0.421751
TCGA-ZS-A9CD-01A	1	TCGA-ZS-A9CD	1386	0.443099
TCGA-ZS-A9CE-01A	0	TCGA-ZS-A9CE	1241	-0.369483
TCGA-ZS-A9CF-01A	0	TCGA-ZS-A9CF	2412	-0.189083
TCGA-ZS-A9CF-02A	0	TCGA-ZS-A9CF	2412	-0.262385
TCGA-ZS-A9CG-01A	0	TCGA-ZS-A9CG	341	0.0919158
