# Supplementary material for: Integrative analysis indicates the prognostic value of circadian rhythm disruption in liver cancer: Potential for therapeutic targeting
Source: Front Immunol. 2022 Nov 21;13:1011264. doi: 10.3389/fimmu.2022.1011264 (PMC9769576; doi:10.3389/fimmu.2022.1011264)
Supplement: Supplementary Table 4 — Differentially expressed genes between low-LiverCRD and high-LiverCRD groups. [file Table_4.xlsx]

## Sheet: Sheet1
Table S4. Differentially expressed genes between the low- and high-score groups.
Genes	baseMean	log2FoldChange	lfcSE	stat	pvalue	padj
C10orf91	24.7956	4.58311	0.358743	12.7755	2.24807e-37	2.01719e-34
CA9	681.474	4.36455	0.313226	13.9342	3.92581e-44	1.32098e-40
SLC6A14	30.9725	4.30775	0.418056	10.3042	6.74183e-25	7.62535e-23
CDH17	73.364	4.24541	0.321626	13.1999	8.79099e-40	1.47903e-36
CHGA	49.0874	4.19839	0.29316	14.3211	1.61492e-46	1.0868e-42
KIF25-AS1	8.79971	4.16714	0.353056	11.8031	3.76373e-32	1.31579e-29
LINC01559	16.7651	4.13127	0.364571	11.3319	9.12157e-30	2.2948e-27
DMBT1	58.7321	4.05864	0.309799	13.1009	3.2548e-39	5.15388e-36
SLC7A10	102.896	3.95422	0.342503	11.545	7.81978e-31	2.3389e-28
HAVCR1	75.1921	3.90689	0.308656	12.6577	1.01391e-36	7.58153e-34
CLEC2L	49.6448	3.77628	0.387647	9.74155	2.00478e-22	1.41274e-20
LY6K	41.1121	3.73732	0.264219	14.1448	2.011e-45	1.08268e-41
VTCN1	187.646	3.62292	0.340437	10.642	1.9006e-26	2.97455e-24
TDRD5	17.626	3.59926	0.357035	10.081	6.70692e-24	6.42504e-22
FABP6	20.3274	3.59375	0.342039	10.5068	8.03557e-26	1.09247e-23
CXCL5	307.71	3.52899	0.355211	9.93491	2.93439e-23	2.40094e-21
PPP1R14C	18.0724	3.51884	0.283726	12.4023	2.54056e-35	1.5543e-32
SLC34A2	358.915	3.48991	0.351259	9.93541	2.9197e-23	2.3962e-21
WNT7B	74.6703	3.48565	0.338063	10.3107	6.30717e-25	7.19418e-23
SMIM22	79.7955	3.44875	0.29332	11.7576	6.45389e-32	2.19198e-29
ZPLD1	60.968	3.39524	0.37585	9.03349	1.66279e-19	6.96122e-18
AGR2	682.684	3.38553	0.39224	8.63127	6.0674e-18	1.97018e-16
HMGA2	137.975	3.37359	0.37776	8.93052	4.24019e-19	1.64945e-17
HTR3A	16.6011	3.3534	0.323774	10.3572	3.88065e-25	4.58172e-23
PRSS22	70.28	3.31513	0.338094	9.80533	1.06792e-22	7.79062e-21
PROM1	257.932	3.25048	0.334159	9.72735	2.30528e-22	1.61184e-20
DUSP13	16.6395	3.21543	0.305998	10.508	7.93513e-26	1.08429e-23
CLDN18	17.7216	3.18444	0.261578	12.174	4.27825e-34	2.17295e-31
EYA1	12.6166	3.16537	0.305498	10.3613	3.71689e-25	4.4077e-23
UCHL1	594.432	3.12932	0.275839	11.3447	7.87621e-30	2.01923e-27
UGT1A10	65.8193	3.1001	0.415294	7.46483	8.34097e-14	1.45046e-12
HOXB9	16.3632	3.08903	0.334815	9.22607	2.80752e-20	1.35198e-18
TKTL1	29.0806	3.0823	0.280571	10.9858	4.47152e-28	8.91621e-26
LAMP5	65.7473	3.08228	0.258399	11.9284	8.42023e-33	3.28499e-30
CALCR	9.95416	3.05425	0.26086	11.7084	1.15437e-31	3.78958e-29
SYT13	362.11	3.0514	0.359965	8.47693	2.31212e-17	6.84707e-16
FUT3	76.0457	3.04369	0.238238	12.7758	2.23738e-37	2.01719e-34
PQLC2L	8.44632	3.0283	0.316525	9.56733	1.09698e-21	6.92577e-20
PRSS21	15.9687	3.00952	0.288059	10.4476	1.50319e-25	1.9454e-23
VWDE	15.5286	2.99703	0.353311	8.48269	2.20043e-17	6.5307e-16
LINC00942	158.137	2.98356	0.406813	7.334	2.23387e-13	3.59505e-12
EPN3	37.0087	2.95928	0.235423	12.5701	3.08502e-36	2.18541e-33
LHFPL3-AS2	46.3475	2.94653	0.327171	9.00607	2.13568e-19	8.75043e-18
DLX2	6.60875	2.94434	0.329486	8.93616	4.02923e-19	1.57421e-17
FOXD1	5.17469	2.93832	0.292515	10.045	9.66384e-24	8.97038e-22
CADPS	46.5278	2.93822	0.325809	9.01822	1.91176e-19	7.91731e-18
PITX2	23.6207	2.91917	0.443201	6.58655	4.50166e-11	4.95219e-10
PLEKHB1	316.173	2.90795	0.250394	11.6135	3.519e-31	1.09996e-28
TCN1	12.9805	2.90652	0.366541	7.92961	2.19838e-15	4.91921e-14
RP11-383J24.1	9.66915	2.90615	0.317722	9.14683	5.86275e-20	2.60428e-18
SUN3	3.88364	2.8774	0.278909	10.3166	5.9281e-25	6.8196e-23
SIX2	54.3003	2.87558	0.264526	10.8707	1.58992e-27	2.93145e-25
PNCK	114.743	2.86291	0.373711	7.66075	1.84845e-14	3.51401e-13
FDCSP	143.613	2.86064	0.411111	6.95831	3.44372e-12	4.59146e-11
SEMA3E	89.4909	2.85221	0.397099	7.18261	6.83954e-13	1.00995e-11
MMP10	41.4183	2.83024	0.278136	10.1757	2.54449e-24	2.59452e-22
SPIB	83.7818	2.82657	0.245071	11.5337	8.92129e-31	2.63904e-28
DUOX2	803.286	2.81144	0.326002	8.624	6.46579e-18	2.08696e-16
TFF1	34.6512	2.80536	0.414906	6.76143	1.36634e-11	1.62818e-10
SLC6A19	111.749	2.79387	0.427325	6.53805	6.23267e-11	6.7084e-10
FOXJ1	139.987	2.7809	0.297667	9.34234	9.42288e-21	4.95419e-19
TNFAIP6	36.422	2.78014	0.231651	12.0014	3.49302e-33	1.51659e-30
FMN2	10.1534	2.77899	0.373271	7.44495	9.69778e-14	1.6655e-12
PPP1R1B	68.6114	2.77725	0.310701	8.93863	3.94012e-19	1.54387e-17
STEAP1B	15.5669	2.77385	0.198039	14.0066	1.4202e-44	5.4615e-41
TNNT1	73.2622	2.74913	0.292749	9.39075	5.9573e-21	3.27944e-19
ITIH5	1055.22	2.74598	0.257783	10.6523	1.70145e-26	2.6942e-24
RDH8	12.6589	2.7446	0.381068	7.20239	5.91647e-13	8.82846e-12
KCNJ16	87.1249	2.7432	0.365464	7.50608	6.09232e-14	1.08036e-12
DLL3	4.20854	2.74318	0.310711	8.82872	1.05879e-18	3.84636e-17
SLC1A7	509.728	2.74138	0.252159	10.8716	1.57383e-27	2.92179e-25
PAGE2B	30.9379	2.73384	0.416694	6.56079	5.35229e-11	5.81899e-10
IL20RA	63.498	2.72889	0.369637	7.38261	1.55211e-13	2.57116e-12
MUC1	256.342	2.70699	0.218608	12.3829	3.23529e-35	1.89328e-32
UCA1	63.8427	2.70458	0.316378	8.54857	1.2462e-17	3.82078e-16
TREM1	60.98	2.69061	0.212146	12.6828	7.36339e-37	5.66329e-34
FCGBP	630.5	2.68581	0.173509	15.4794	4.77751e-54	6.43029e-50
PLEKHS1	30.6895	2.67463	0.271925	9.83588	7.88758e-23	5.91437e-21
FIBCD1	28.5304	2.65318	0.302884	8.75974	1.957e-18	6.74526e-17
LAMA1	58.2889	2.65101	0.269728	9.82846	8.49095e-23	6.33152e-21
ACTBP8	18.878	2.64432	0.304463	8.68519	3.78095e-18	1.26121e-16
NLGN1	9.72985	2.63008	0.276888	9.49871	2.12502e-21	1.26837e-19
SPINK13	2.70182	2.61559	0.264129	9.9027	4.05199e-23	3.2463e-21
TRPA1	11.3278	2.61509	0.279088	9.37015	7.24315e-21	3.89957e-19
MAGEA8	29.9051	2.61439	0.44975	5.81298	6.13704e-09	4.71066e-08
RAB25	63.9849	2.6086	0.324107	8.04858	8.3759e-16	1.95382e-14
RCOR2	43.2356	2.59451	0.208055	12.4703	1.08416e-35	6.94869e-33
PPFIA4	36.4024	2.5884	0.199174	12.9957	1.29492e-38	1.51556e-35
TFF2	66.8972	2.57898	0.445529	5.78856	7.09905e-09	5.38763e-08
NPTX1	13.3398	2.57586	0.274116	9.39697	5.61581e-21	3.09779e-19
EFHC2	10.1532	2.57449	0.275784	9.33516	1.00838e-20	5.26059e-19
ANKRD33	34.7058	2.56504	0.392843	6.52942	6.60259e-11	7.06981e-10
DMBX1	13.6793	2.55517	0.346706	7.36983	1.70846e-13	2.80428e-12
CD1A	14.7863	2.5486	0.244064	10.4423	1.5883e-25	2.01677e-23
ST18	10.1353	2.53592	0.254756	9.95432	2.41473e-23	2.03768e-21
SLCO4A1-AS1	9.76253	2.5331	0.376492	6.72815	1.71831e-11	2.01459e-10
ABCA12	8.45752	2.50646	0.212206	11.8115	3.40611e-32	1.22252e-29
LINC00501	4.80846	2.49704	0.283942	8.79417	1.44104e-18	5.11086e-17
PPP1R14D	44.0085	2.48967	0.278568	8.93737	3.98547e-19	1.55937e-17
B3GALT5	28.3989	2.4868	0.307672	8.08262	6.3389e-16	1.49945e-14
NRG3	25.9875	2.48628	0.271327	9.1634	5.02855e-20	2.25983e-18
HEPACAM2	3.29042	2.48403	0.288147	8.6207	6.65488e-18	2.1403e-16
BBOX1-AS1	17.8025	2.47955	0.330634	7.49938	6.41209e-14	1.13334e-12
TTYH1	122.123	2.47515	0.243793	10.1527	3.22394e-24	3.21427e-22
PRAME	468.035	2.47405	0.429344	5.76239	8.2929e-09	6.22349e-08
RHOV	60.4654	2.46955	0.284119	8.69196	3.56243e-18	1.19127e-16
PRKG2	5.35567	2.46008	0.278114	8.84557	9.1066e-19	3.36731e-17
GRM4	8.23438	2.4578	0.29766	8.25707	1.49292e-16	3.91695e-15
TPRXL	14.9253	2.45778	0.299763	8.19906	2.42272e-16	6.13521e-15
CLDN10	121.344	2.44003	0.361741	6.74524	1.52771e-11	1.80528e-10
RP11-545A16.3	3.48802	2.43813	0.289575	8.4197	3.77459e-17	1.08672e-15
SH2D5	13.4282	2.4351	0.206648	11.7838	4.73118e-32	1.6328e-29
FOLR1	69.7635	2.42987	0.277376	8.76018	1.94942e-18	6.72773e-17
KRT19	1243.03	2.41669	0.331896	7.28147	3.30198e-13	5.13198e-12
SORCS1	18.7129	2.40008	0.392747	6.11102	9.89975e-10	8.71742e-09
PIFO	17.6258	2.3942	0.194495	12.3098	8.02163e-35	4.23401e-32
HOXB13	39.1898	2.38655	0.464965	5.13276	2.85531e-07	1.61679e-06
SPTSSB	66.1046	2.38558	0.2674	8.92138	4.605e-19	1.78106e-17
LINC01436	70.1757	2.38362	0.303587	7.85152	4.11031e-15	8.72597e-14
NLRP2	80.1646	2.37735	0.258172	9.20842	3.30973e-20	1.57969e-18
DNER	39.0344	2.3768	0.382811	6.2088	5.33906e-10	4.92031e-09
PTPRN	6.04892	2.36884	0.211723	11.1884	4.64699e-29	1.00881e-26
GUCA2A	33.2177	2.36019	0.342736	6.88631	5.7258e-12	7.29796e-11
FRMD5	4.32103	2.35657	0.235341	10.0134	1.33102e-23	1.20639e-21
SPAG6	5.61389	2.34916	0.262914	8.93508	4.06886e-19	1.58739e-17
CTD-2162K18.4	9.66083	2.34679	0.241276	9.72659	2.32257e-22	1.61972e-20
FXYD3	384.912	2.34077	0.289229	8.09314	5.81447e-16	1.38513e-14
SHISA9	16.9486	2.33906	0.350289	6.67753	2.43003e-11	2.78714e-10
CHODL	20.8886	2.32912	0.285598	8.15524	3.485e-16	8.58305e-15
MISP	430.43	2.32355	0.35173	6.60606	3.94676e-11	4.37754e-10
UGT8	29.7457	2.32203	0.312172	7.4383	1.01987e-13	1.74421e-12
CCDC74B	12.1714	2.31838	0.220342	10.5218	6.85848e-26	9.61581e-24
LAMC2	332.149	2.3157	0.268722	8.61746	6.84535e-18	2.19369e-16
UGT1A8	11.4803	2.31428	0.236725	9.77625	1.42386e-22	1.02484e-20
PLAC1	3.27097	2.30862	0.314254	7.34635	2.03695e-13	3.29919e-12
CHGB	16.3024	2.30635	0.326226	7.06977	1.55191e-12	2.17923e-11
C6orf141	105.23	2.29064	0.251525	9.10701	8.46815e-20	3.67668e-18
VEPH1	123.345	2.27995	0.266756	8.54693	1.26401e-17	3.8679e-16
SBK3	13.3705	2.27694	0.249533	9.12481	7.18595e-20	3.17112e-18
MMP12	110.655	2.27584	0.300831	7.56518	3.87318e-14	7.07342e-13
FA2H	61.3662	2.27423	0.305906	7.43441	1.05037e-13	1.79296e-12
CAPN6	199.143	2.26477	0.373975	6.05594	1.39598e-09	1.19372e-08
PRSS3P2	12.5303	2.25817	0.405861	5.56391	2.63802e-08	1.80627e-07
ERICH4	4.61573	2.25164	0.315098	7.14582	8.94596e-13	1.2961e-11
ZG16B	78.7029	2.24879	0.252852	8.89368	5.91177e-19	2.24772e-17
AC018804.7	27.796	2.23785	0.241394	9.27052	1.8524e-20	9.21716e-19
RFX6	10.428	2.23478	0.355404	6.288	3.21587e-10	3.08071e-09
CYP26B1	138.141	2.22791	0.231447	9.62599	6.21089e-22	4.04821e-20
EYA4	27.4791	2.22615	0.380449	5.85138	4.87504e-09	3.80049e-08
LYPD6B	66.2195	2.2244	0.348475	6.38323	1.73393e-10	1.73968e-09
RP11-800A18.4	14.2965	2.21704	0.354002	6.26278	3.78173e-10	3.56975e-09
CDX2	9.43758	2.21695	0.318258	6.9659	3.26307e-12	4.37008e-11
EFNA5	146.905	2.21201	0.264537	8.36182	6.17599e-17	1.71393e-15
CTAG2	262.24	2.20024	0.529541	4.155	3.25292e-05	0.000123037
NPTX2	632.937	2.19928	0.322743	6.81434	9.46974e-12	1.15976e-10
RP11-519G16.5	5.52691	2.19671	0.300499	7.31019	2.6676e-13	4.20921e-12
RP11-352D13.6	7.39347	2.19413	0.260227	8.43162	3.40924e-17	9.85751e-16
RP5-1120P11.1	64.3557	2.19373	0.239307	9.16698	4.86453e-20	2.19344e-18
GCNT3	370.249	2.19298	0.230542	9.51231	1.86477e-21	1.13058e-19
MATN3	113.775	2.18738	0.260594	8.39382	4.70578e-17	1.33342e-15
INHA	57.8683	2.18725	0.294254	7.43318	1.06016e-13	1.80738e-12
MEP1A	447.11	2.18585	0.345979	6.31787	2.65186e-10	2.57803e-09
GJA3	9.07308	2.17894	0.252745	8.62113	6.62969e-18	2.13475e-16
BNIP3P17	4.51587	2.17194	0.261075	8.31922	8.85416e-17	2.40339e-15
AC008268.2	3.34053	2.17112	0.322498	6.73221	1.67101e-11	1.96257e-10
KCNK2	15.0556	2.16575	0.412085	5.2556	1.47546e-07	8.82467e-07
SLC35F3	18.4766	2.16513	0.290747	7.44676	9.5657e-14	1.64575e-12
DKK1	763.563	2.16267	0.338074	6.39702	1.58439e-10	1.59918e-09
CCNJL	67.1879	2.15917	0.180839	11.9397	7.34552e-33	2.95125e-30
AP001476.2	3.91996	2.15204	0.320241	6.72006	1.81649e-11	2.126e-10
DDN	7.25619	2.15076	0.218671	9.83557	7.91145e-23	5.91579e-21
G6PD	2133.56	2.14993	0.12994	16.5456	1.72321e-61	4.63872e-57
ERVMER34-1	42.0943	2.14932	0.293336	7.32717	2.35057e-13	3.76412e-12
IGDCC3	42.3258	2.14761	0.344142	6.24048	4.36237e-10	4.08597e-09
RP11-728F11.3	13.4939	2.14743	0.377168	5.69357	1.24414e-08	9.04182e-08
RXFP4	2.52392	2.14458	0.305466	7.02068	2.20791e-12	3.04481e-11
IGF2BP3	177.721	2.14097	0.255653	8.3745	5.54586e-17	1.55348e-15
GPRIN2	22.7689	2.14096	0.396057	5.40569	6.45607e-08	4.11048e-07
SGPP2	144.456	2.1408	0.250124	8.55895	1.13902e-17	3.5243e-16
LINC00839	28.4482	2.13983	0.182008	11.7568	6.51429e-32	2.19198e-29
MUC5B	2095.01	2.13928	0.40979	5.22043	1.78506e-07	1.05032e-06
APCDD1L-AS1	2.24785	2.1385	0.250823	8.52594	1.51579e-17	4.57439e-16
S100A9	914.156	2.13701	0.200278	10.6702	1.40277e-26	2.27477e-24
C3orf52	41.3571	2.13325	0.239426	8.90988	5.10896e-19	1.96188e-17
KRT80	229.938	2.13161	0.266846	7.98816	1.36969e-15	3.12187e-14
PKIA	40.4688	2.13105	0.220612	9.6597	4.47172e-22	2.98695e-20
CTSE	72.9989	2.13016	0.339106	6.28169	3.34915e-10	3.19361e-09
RP11-218E20.3	5.30411	2.12986	0.299375	7.11436	1.12437e-12	1.60567e-11
ENO2	273.761	2.12909	0.162641	13.0908	3.71746e-39	5.55947e-36
DRP2	6.94844	2.12869	0.228115	9.33166	1.04222e-20	5.42659e-19
FREM1	46.1255	2.12458	0.278421	7.6308	2.33305e-14	4.37654e-13
LINC01139	52.8934	2.12276	0.387934	5.47196	4.45084e-08	2.91209e-07
ISL2	20.1562	2.12228	0.240748	8.81538	1.19276e-18	4.28297e-17
HCN4	10.1213	2.12127	0.321918	6.58948	4.4138e-11	4.86349e-10
TGFB2-AS1	7.55469	2.11949	0.220047	9.632	5.85797e-22	3.83675e-20
ZDHHC8P1	16.7582	2.11752	0.28739	7.36811	1.73068e-13	2.83556e-12
RP11-384O8.1	3.53504	2.11553	0.285722	7.40413	1.32015e-13	2.21553e-12
B3GALT2	40.1354	2.11104	0.226127	9.33567	1.00356e-20	5.25579e-19
BPIFA2	15.1048	2.11017	0.40424	5.22009	1.78839e-07	1.05205e-06
SVOPL	2.65886	2.10386	0.284088	7.40564	1.30515e-13	2.19309e-12
ITPR3	589.941	2.10345	0.187855	11.1972	4.20854e-29	9.23013e-27
ENTPD3	17.6481	2.10184	0.281593	7.4641	8.3872e-14	1.45755e-12
CYP4F23P	10.1564	2.10086	0.253232	8.29615	1.07536e-16	2.88322e-15
RP11-1220K2.2	75.5976	2.09947	0.370832	5.66151	1.50046e-08	1.07223e-07
FHOD3	117.519	2.0993	0.241832	8.68084	3.92858e-18	1.3056e-16
CST1	138.004	2.09607	0.427896	4.89854	9.65538e-07	4.9479e-06
TMEM51-AS1	24.9233	2.09562	0.230191	9.10386	8.71792e-20	3.77903e-18
SPEG	97.7656	2.0949	0.212036	9.87996	5.08533e-23	3.97942e-21
KRT20	41.4119	2.09151	0.388577	5.3825	7.34591e-08	4.62994e-07
SCN1A	9.6416	2.08968	0.385777	5.41682	6.06687e-08	3.87551e-07
NEFL	6.57567	2.08761	0.332228	6.28367	3.30672e-10	3.15875e-09
TRIM54	84.6177	2.08427	0.283611	7.34906	1.99608e-13	3.24081e-12
TREML3P	34.5532	2.08284	0.375622	5.54504	2.93879e-08	1.99318e-07
POF1B	189.822	2.08251	0.282809	7.36365	1.78944e-13	2.92648e-12
TM4SF19	18.7646	2.08086	0.226899	9.17089	4.69143e-20	2.14049e-18
LINC00668	24.154	2.07027	0.41677	4.96742	6.78493e-07	3.57774e-06
CPA4	18.1888	2.06995	0.261465	7.91675	2.43798e-15	5.41038e-14
ANKRD18B	8.56324	2.06406	0.295371	6.988	2.78823e-12	3.76978e-11
MMP1	85.5945	2.06254	0.213555	9.65815	4.53978e-22	3.02491e-20
KIRREL2	6.94538	2.06108	0.290157	7.10331	1.21808e-12	1.7294e-11
SPHK1	995.265	2.05807	0.21297	9.66366	4.30205e-22	2.88795e-20
TMEM132A	739.557	2.05492	0.172179	11.9348	7.79524e-33	3.08588e-30
C12orf75	639.549	2.05361	0.178278	11.5191	1.0568e-30	3.09216e-28
RBPJL	2.07958	2.04698	0.287017	7.13189	9.9003e-13	1.42212e-11
HOXA11	14.9711	2.04254	0.356248	5.73347	9.83964e-09	7.28074e-08
PKP3	147.046	2.03262	0.315982	6.43271	1.25352e-10	1.28107e-09
FAM64A	82.9173	2.0302	0.174393	11.6415	2.53436e-31	8.12171e-29
NT5DC4	6.66792	2.02744	0.213944	9.47647	2.63041e-21	1.53596e-19
FAM178B	60.9885	2.02611	0.368733	5.49479	3.91175e-08	2.58342e-07
STYK1	7.6413	2.01592	0.229908	8.76839	1.81244e-18	6.29536e-17
ZP1	2.82828	2.01448	0.222338	9.06041	1.29965e-19	5.50082e-18
CLIC3	61.2648	2.01149	0.191324	10.5135	7.48563e-26	1.02809e-23
KISS1R	16.5701	2.00385	0.361062	5.54988	2.85868e-08	1.94227e-07
MCEMP1	6.94508	2.00235	0.248315	8.06376	7.39832e-16	1.73044e-14
KLHL38	8.75669	1.99729	0.240575	8.30217	1.0223e-16	2.74918e-15
RIMS2	21.6005	1.98647	0.295023	6.73328	1.65884e-11	1.94997e-10
AFP	28250.8	1.98632	0.353746	5.61511	1.96436e-08	1.37526e-07
CR1L	5.82901	1.98255	0.264081	7.50735	6.03343e-14	1.07133e-12
CHD5	5.33221	1.9822	0.224837	8.81619	1.18425e-18	4.26187e-17
CTSV	156.476	1.98152	0.226634	8.74325	2.26499e-18	7.72765e-17
RP11-210M15.2	26.1275	1.98075	0.311822	6.35218	2.12287e-10	2.09862e-09
AC129492.6	5.05473	1.97976	0.279253	7.08949	1.34604e-12	1.90505e-11
CYS1	125.381	1.97881	0.273775	7.22787	4.90636e-13	7.39912e-12
RP3-523K23.2	22.4733	1.9762	0.452642	4.36593	1.26582e-05	5.19827e-05
ARHGAP31-AS1	2.34566	1.97459	0.247004	7.99417	1.30448e-15	2.98347e-14
OXTR	71.8161	1.96956	0.181661	10.8419	2.17795e-27	3.96137e-25
FRAS1	458.532	1.96709	0.266801	7.37288	1.66985e-13	2.75096e-12
KLK11	9.66808	1.96474	0.406674	4.83124	1.35687e-06	6.72789e-06
LINC00941	17.7284	1.96316	0.242064	8.11009	5.05834e-16	1.21685e-14
RP11-563J2.2	10.2738	1.95975	0.208282	9.40911	5.0035e-21	2.78284e-19
SLC1A5	1216.37	1.95813	0.144304	13.5695	6.07718e-42	1.36326e-38
SLC2A1	529.684	1.95782	0.152677	12.8233	1.21467e-37	1.30791e-34
CTD-2008L17.2	14.9097	1.9563	0.336912	5.80657	6.37657e-09	4.87644e-08
COL9A2	207.803	1.95452	0.185836	10.5175	7.17806e-26	1.00117e-23
SLC26A9	17.6625	1.94592	0.261239	7.44882	9.41799e-14	1.6241e-12
ZNF695	14.6722	1.94296	0.291866	6.65705	2.79375e-11	3.17856e-10
SCTR	179.834	1.94214	0.239647	8.10415	5.31175e-16	1.27326e-14
APLP1	215.063	1.9416	0.231487	8.38752	4.965e-17	1.40244e-15
CTXN1	45.6055	1.93829	0.20318	9.53976	1.4316e-21	8.85917e-20
EGLN3	485.212	1.93309	0.192138	10.061	8.2194e-24	7.79077e-22
SHOX2	20.9663	1.93133	0.219864	8.78421	1.57472e-18	5.5484e-17
AF186192.6	1.94213	1.93056	0.264135	7.30901	2.69113e-13	4.24137e-12
CTD-2184D3.5	18.7281	1.92897	0.242769	7.94571	1.93085e-15	4.34223e-14
PKM	8561.42	1.92792	0.140462	13.7255	7.14111e-43	1.92231e-39
GPR84	16.2834	1.92743	0.201462	9.56718	1.09859e-21	6.92577e-20
AL133493.2	28.7599	1.92679	0.286053	6.73579	1.63043e-11	1.91825e-10
GABRA3	44.41	1.92291	0.462284	4.15958	3.18827e-05	0.000120795
CEACAM6	29.9319	1.92267	0.403483	4.76519	1.88677e-06	9.11196e-06
MSC	827.759	1.92011	0.2435	7.88547	3.13351e-15	6.8135e-14
DUOXA2	166.23	1.91931	0.353769	5.42531	5.78535e-08	3.70976e-07
ITGB8	148.277	1.91375	0.281329	6.80254	1.02789e-11	1.25089e-10
APCDD1L	5.33965	1.90952	0.302686	6.30859	2.81593e-10	2.72728e-09
RIMKLA	36.4664	1.9044	0.190767	9.98284	1.81205e-23	1.58888e-21
IL13RA2	42.9791	1.90161	0.230056	8.26588	1.38664e-16	3.64709e-15
GRM1	3.05291	1.89894	0.223146	8.50987	1.7413e-17	5.21983e-16
NXPH4	305.958	1.89696	0.244189	7.76842	7.94723e-15	1.60972e-13
RNF144A-AS1	22.2056	1.89693	0.23466	8.08375	6.28028e-16	1.4895e-14
CTC-260E6.4	30.6186	1.89468	0.192147	9.86056	6.1705e-23	4.7323e-21
SSTR3	13.8169	1.89253	0.310378	6.09751	1.07733e-09	9.41885e-09
LRRN1	21.726	1.89099	0.31049	6.09033	1.12678e-09	9.80342e-09
PTHLH	84.4115	1.88586	0.230397	8.1853	2.71636e-16	6.7831e-15
CCDC144NL-AS1	76.2554	1.88537	0.202418	9.31423	1.22843e-20	6.2867e-19
LINC01224	32.9131	1.88425	0.273051	6.90073	5.1735e-12	6.65705e-11
GRIP1	14.4551	1.88399	0.226735	8.30925	9.63113e-17	2.60563e-15
A4GNT	12.4254	1.88368	0.393555	4.78631	1.69872e-06	8.27655e-06
FAR2P1	67.8929	1.88248	0.48061	3.91684	8.97155e-05	0.000310179
MYBL2	1102.47	1.87961	0.163287	11.5111	1.15987e-30	3.35726e-28
COL11A1	89.7922	1.87929	0.311455	6.03391	1.60035e-09	1.35174e-08
BIRC7	15.2552	1.87819	0.241878	7.76503	8.16285e-15	1.64843e-13
NKAIN1	6.39885	1.87758	0.275583	6.81311	9.55079e-12	1.16916e-10
RNF183	14.9692	1.87506	0.256854	7.30008	2.8759e-13	4.51935e-12
KIAA1549L	27.1688	1.87194	0.251569	7.44106	9.98824e-14	1.71039e-12
MUC2	4.88066	1.87176	0.354199	5.28448	1.26065e-07	7.62081e-07
ATP8A2	19.9768	1.86856	0.199388	9.37148	7.15249e-21	3.85847e-19
ZNF556	10.8904	1.86741	0.248919	7.50208	6.28123e-14	1.11167e-12
MEG8	6.71257	1.86637	0.341773	5.46083	4.73904e-08	3.07917e-07
MAPK15	25.8435	1.86632	0.233687	7.98641	1.38927e-15	3.16126e-14
SPATA17	24.2143	1.85874	0.231728	8.02122	1.04701e-15	2.42343e-14
MUC6	301.3	1.84925	0.336428	5.49671	3.86937e-08	2.55732e-07
CXCL1	464.182	1.84915	0.277621	6.6607	2.72519e-11	3.10713e-10
RP4-541C22.5	7.87743	1.84833	0.349818	5.28369	1.26611e-07	7.64864e-07
PFKP	934.545	1.84639	0.177862	10.381	3.02493e-25	3.66793e-23
LEFTY1	59.7934	1.84278	0.2382	7.73629	1.02359e-14	2.03952e-13
TRPV6	84.3469	1.83954	0.341072	5.39341	6.91311e-08	4.38281e-07
LINC00704	7.21088	1.83766	0.246658	7.45024	9.31691e-14	1.6077e-12
PF4V1	19.7868	1.83697	0.354236	5.18572	2.1518e-07	1.24676e-06
AC015987.1	3.07437	1.8355	0.251731	7.2915	3.06526e-13	4.79353e-12
CPEB1	13.1689	1.83252	0.265103	6.91247	4.76279e-12	6.16392e-11
PITX1	253.87	1.83037	0.290724	6.29592	3.05579e-10	2.94097e-09
CAGE1	4.52265	1.81585	0.241049	7.53312	4.95415e-14	8.89072e-13
CECR7	38.3322	1.8148	0.322596	5.62562	1.84839e-08	1.2988e-07
C12orf56	28.3805	1.81448	0.337017	5.38395	7.28707e-08	4.59931e-07
HRK	2.55132	1.81442	0.277049	6.54909	5.78895e-11	6.2483e-10
BARX2	7.89258	1.81349	0.283568	6.39528	1.60253e-10	1.61568e-09
EMR3	6.00184	1.80957	0.226597	7.98583	1.39578e-15	3.17339e-14
LGALS17A	10.8278	1.8095	0.294031	6.15409	7.5508e-10	6.78665e-09
WTAPP1	7.23225	1.80942	0.269825	6.70591	2.00149e-11	2.31933e-10
DNAJB13	7.42276	1.80939	0.204178	8.86185	7.87007e-19	2.94651e-17
COL2A1	544.379	1.80756	0.441884	4.09056	4.30326e-05	0.000158705
HOXA11-AS	11.927	1.80627	0.287621	6.28003	3.3851e-10	3.22447e-09
RP11-551L14.1	5.08664	1.80499	0.228042	7.91516	2.4694e-15	5.4621e-14
TRIM72	10.0912	1.80485	0.212969	8.4747	2.35683e-17	6.97181e-16
EPO	177.315	1.80401	0.31258	5.77134	7.86416e-09	5.92818e-08
ZNF90	32.7843	1.80186	0.1819	9.90578	3.9288e-23	3.157e-21
DCHS2	9.64419	1.80138	0.275927	6.52847	6.6446e-11	7.11196e-10
COL11A2	63.999	1.80017	0.175343	10.2666	9.96775e-25	1.09074e-22
ARSI	65.3237	1.79981	0.19998	8.99991	2.25893e-19	9.15784e-18
LINC01116	37.4187	1.79903	0.204448	8.79945	1.37483e-18	4.89538e-17
RP11-43F13.3	44.6367	1.79819	0.28504	6.30855	2.81654e-10	2.72728e-09
SOX21-AS1	2.32589	1.7972	0.302583	5.93954	2.8583e-09	2.30298e-08
FAXC	16.4965	1.79153	0.282973	6.33109	2.43434e-10	2.38118e-09
SAPCD2	154.985	1.79036	0.154452	11.5917	4.53889e-31	1.37284e-28
KCNC1	11.4363	1.78778	0.274521	6.51237	7.39723e-11	7.86128e-10
AC006946.16	5.58551	1.78747	0.338424	5.28175	1.27959e-07	7.71621e-07
PCDHA5	4.24585	1.78549	0.291725	6.12048	9.32964e-10	8.24777e-09
RP11-73M7.1	8.1096	1.78429	0.239271	7.45719	8.83876e-14	1.52936e-12
VSIG8	2.30255	1.78134	0.251962	7.06988	1.55069e-12	2.17923e-11
P2RY4	2.10744	1.78104	0.279896	6.36323	1.97551e-10	1.96667e-09
SPAG17	7.65471	1.78025	0.264474	6.7313	1.68155e-11	1.97407e-10
TRIM67	23.0969	1.77813	0.175133	10.153	3.214e-24	3.21427e-22
GABRG3	15.0461	1.77724	0.321977	5.5198	3.39394e-08	2.27098e-07
GRM3	4.18561	1.777	0.320494	5.54457	2.94685e-08	1.99764e-07
CD207	26.9414	1.77645	0.227792	7.79854	6.26263e-15	1.2958e-13
C6orf223	309.407	1.77396	0.347953	5.09827	3.42771e-07	1.91552e-06
SLFN13	349.51	1.77322	0.206529	8.58585	9.01672e-18	2.83553e-16
C1QL4	19.6803	1.76826	0.264851	6.67642	2.44855e-11	2.80478e-10
CTC-458A3.1	7.26255	1.76778	0.26374	6.70272	2.04579e-11	2.36659e-10
AC010091.1	16.3088	1.76511	0.364694	4.83997	1.2986e-06	6.45798e-06
RP11-776H12.1	16.9961	1.75947	0.362683	4.85128	1.22668e-06	6.14572e-06
LRP2	126.341	1.75766	0.316488	5.55362	2.79806e-08	1.90445e-07
ST6GALNAC5	16.0221	1.75717	0.259584	6.76915	1.29538e-11	1.5491e-10
ALDH3B2	7.18622	1.75525	0.374077	4.69222	2.70251e-06	1.26344e-05
CHST4	135.462	1.75327	0.383393	4.57305	4.80667e-06	2.1497e-05
ITGB6	53.0906	1.75255	0.226854	7.72543	1.11475e-14	2.20322e-13
PCSK1N	165.873	1.75159	0.359058	4.8783	1.07005e-06	5.43687e-06
FSIP1	17.1846	1.75083	0.18184	9.6284	6.06645e-22	3.96366e-20
IGFL2	3.40158	1.75076	0.2837	6.17115	6.7795e-10	6.14262e-09
NCEH1	533.507	1.75055	0.139927	12.5105	6.54447e-36	4.40427e-33
LINC01269	5.73558	1.74851	0.263681	6.63118	3.33009e-11	3.73823e-10
CEP55	194.583	1.74431	0.129117	13.5095	1.37382e-41	2.64157e-38
LINC00494	43.1166	1.74375	0.376628	4.6299	3.65837e-06	1.6734e-05
SCG3	10.0148	1.74333	0.283158	6.15674	7.42569e-10	6.6876e-09
CDCP1	219.357	1.74041	0.221447	7.85926	3.86417e-15	8.24897e-14
RP11-109J4.1	15.1	1.74014	0.355953	4.88868	1.01514e-06	5.18039e-06
POPDC3	54.0122	1.74008	0.429754	4.04903	5.14311e-05	0.000186662
KIF5A	11.9052	1.73579	0.238644	7.27355	3.50164e-13	5.40485e-12
CYP2W1	20.4299	1.73497	0.207781	8.34999	6.82682e-17	1.88677e-15
ATP10B	31.8613	1.73458	0.320126	5.41843	6.01243e-08	3.84438e-07
IL4I1	208.308	1.7345	0.172391	10.0614	8.17952e-24	7.78037e-22
CTNND2	461.811	1.73436	0.35375	4.90278	9.44897e-07	4.85228e-06
KB-1742H10.3	9.65498	1.73404	0.202753	8.55244	1.20514e-17	3.70909e-16
MCOLN3	103.471	1.73228	0.30356	5.70654	1.15297e-08	8.42935e-08
CLEC5A	28.3544	1.73158	0.202697	8.54268	1.3115e-17	4.00729e-16
BACE2	1710.34	1.73073	0.207685	8.33346	7.85131e-17	2.15004e-15
RP5-968J1.1	1.5485	1.72913	0.239174	7.22959	4.84457e-13	7.32234e-12
RP11-216L13.19	49.6314	1.72854	0.176538	9.79132	1.22687e-22	8.87799e-21
TRPM2-AS	5.06131	1.72823	0.215066	8.03581	9.29631e-16	2.1573e-14
MFAP2	133.759	1.72819	0.215547	8.0177	1.07746e-15	2.48962e-14
CTD-2357A8.3	2.74147	1.72744	0.262335	6.58485	4.5535e-11	5.00513e-10
ELOVL7	452.525	1.72614	0.236324	7.30412	2.79092e-13	4.39093e-12
bP-21201H5.1	7.3426	1.72451	0.33768	5.10692	3.27451e-07	1.83601e-06
ARNT2	235.11	1.72309	0.221532	7.77808	7.36349e-15	1.50507e-13
PLBD1	417.187	1.71915	0.17265	9.95745	2.33984e-23	1.98695e-21
CASC8	7.06963	1.71688	0.286689	5.98864	2.11605e-09	1.74182e-08
SEMA6A	796.931	1.71427	0.173505	9.88022	5.07223e-23	3.97942e-21
RP11-7K24.3	10.2966	1.71266	0.284831	6.01291	1.82223e-09	1.52116e-08
CXCL6	386.626	1.71261	0.345194	4.9613	7.00226e-07	3.6808e-06
KIF3C	195.293	1.71205	0.133873	12.7886	1.89816e-37	1.82488e-34
GAD1	44.9995	1.71051	0.271232	6.30644	2.85525e-10	2.76079e-09
SLC16A3	1212.89	1.71039	0.163837	10.4396	1.63513e-25	2.06649e-23
MCIDAS	4.4987	1.70767	0.317395	5.38027	7.43732e-08	4.68316e-07
CH17-13I23.3	7.40739	1.70426	0.222775	7.65012	2.00788e-14	3.80099e-13
RASGEF1A	99.8973	1.70327	0.238821	7.13197	9.89416e-13	1.422e-11
LINC00189	29.6826	1.70147	0.251882	6.75503	1.42807e-11	1.69498e-10
MAB21L2	119.605	1.70134	0.244884	6.94752	3.71758e-12	4.91521e-11
RASSF9	127.265	1.70082	0.221912	7.66438	1.79702e-14	3.42836e-13
SCRN1	537.552	1.69914	0.164608	10.3224	5.58368e-25	6.45095e-23
FGF9	4.68158	1.69732	0.333439	5.09034	3.57419e-07	1.99118e-06
ZNF486	71.8842	1.69507	0.168322	10.0704	7.46841e-24	7.12915e-22
TMC5	490.203	1.69244	0.281172	6.01924	1.75236e-09	1.46724e-08
BCAT1	351.858	1.68828	0.142384	11.8573	1.97284e-32	7.37596e-30
IGSF1	376.558	1.68826	0.233113	7.24222	4.41397e-13	6.72058e-12
WASIR2	2.58446	1.68649	0.238548	7.06981	1.55142e-12	2.17923e-11
CYP19A1	36.1813	1.68534	0.320466	5.25901	1.44835e-07	8.67365e-07
LINC00483	3.2848	1.68348	0.245781	6.84951	7.41039e-12	9.27384e-11
RP11-618I10.2	46.4302	1.68337	0.387282	4.34662	1.38249e-05	5.62842e-05
RP11-551L14.4	2.79269	1.68313	0.225712	7.45699	8.85207e-14	1.53044e-12
DEPDC1B	262.21	1.6773	0.153147	10.9522	6.48646e-28	1.26528e-25
AC005592.2	5.18905	1.67679	0.195637	8.57089	1.0269e-17	3.20687e-16
CACNA1G	6.27408	1.67558	0.258822	6.47385	9.55351e-11	9.94474e-10
OVOL2	24.742	1.67449	0.337113	4.96716	6.79395e-07	3.58109e-06
KIF2C	482.693	1.67244	0.128612	13.0038	1.16479e-38	1.42522e-35
RBP2	20.7791	1.67034	0.300877	5.55157	2.83122e-08	1.92605e-07
CHRNA1	6.8295	1.67027	0.23651	7.06214	1.63953e-12	2.29628e-11
RP11-20J15.2	6.24483	1.67019	0.337789	4.94448	7.63482e-07	3.98839e-06
CKMT1B	22.927	1.66996	0.394987	4.2279	2.35884e-05	9.17329e-05
FKBP10	1512.35	1.6695	0.173059	9.647	5.06146e-22	3.33128e-20
KB-1460A1.1	9.19105	1.66929	0.245161	6.80897	9.83027e-12	1.20173e-10
KRT15	20.9283	1.66771	0.360507	4.62602	3.72752e-06	1.7033e-05
TRIP13	267.532	1.66566	0.121713	13.6852	1.24524e-42	3.04734e-39
SULT1C4	85.4622	1.66498	0.196694	8.46482	2.56551e-17	7.54765e-16
CTC-378H22.2	49.5486	1.66469	0.253846	6.55786	5.45857e-11	5.92736e-10
RBM46	6.58686	1.6641	0.261924	6.35337	2.10654e-10	2.08554e-09
LINC00634	5.63396	1.65809	0.18872	8.78599	1.55e-18	5.4752e-17
AC104389.28	6.80134	1.65635	0.359776	4.60383	4.14784e-06	1.87657e-05
IGFBPL1	22.3665	1.65617	0.304975	5.4305	5.6195e-08	3.61202e-07
ZNF826P	90.0289	1.65608	0.196252	8.43854	3.21314e-17	9.34931e-16
CPA1	5.5172	1.65606	0.357357	4.63418	3.58356e-06	1.64266e-05
RP11-757F18.5	7.47145	1.65433	0.328536	5.03546	4.76715e-07	2.5888e-06
DLX6-AS1	25.1169	1.65336	0.411545	4.01745	5.88305e-05	0.000211691
CTB-92J24.3	19.3691	1.6528	0.318483	5.1896	2.1075e-07	1.22221e-06
LYPD6	45.5345	1.65255	0.242921	6.80282	1.02588e-11	1.24957e-10
POLD2P1	3.49792	1.65197	0.28648	5.76643	8.09691e-09	6.08319e-08
MEG3	1350.54	1.65196	0.24272	6.80605	1.00318e-11	1.22248e-10
CACNG4	277.944	1.64956	0.332684	4.95833	7.11033e-07	3.73178e-06
KRT17	189.872	1.64952	0.241537	6.82924	8.53637e-12	1.05748e-10
RP11-57A19.2	5.35094	1.64928	0.244135	6.75559	1.42258e-11	1.68996e-10
CSAG1	224.541	1.64751	0.404421	4.07375	4.62616e-05	0.0001695
PRDM9	6.32623	1.64727	0.284392	5.79227	6.94412e-09	5.27303e-08
LINC00992	24.2305	1.64347	0.303122	5.42183	5.89921e-08	3.77917e-07
DIRAS2	57.2305	1.64278	0.301829	5.44274	5.24672e-08	3.39266e-07
CDCA7	200.687	1.64195	0.223254	7.35464	1.91448e-13	3.11584e-12
MPP2	34.982	1.64065	0.186487	8.79768	1.39675e-18	4.96029e-17
CCR3	21.1735	1.64047	0.329916	4.97239	6.61326e-07	3.49749e-06
NAALADL1	308.197	1.64008	0.205316	7.98806	1.3708e-15	3.12187e-14
PFKFB4	203.601	1.63971	0.12238	13.3985	6.16784e-41	1.10688e-37
DUSP9	1297.44	1.63952	0.233965	7.00756	2.42505e-12	3.3137e-11
RP11-553A10.1	10.3978	1.63934	0.191665	8.55319	1.19733e-17	3.69198e-16
MUC15	61.6911	1.63775	0.485438	3.37375	0.000741508	0.00208075
IL11	9.08584	1.63509	0.210484	7.76825	7.9575e-15	1.61059e-13
FAM24B	27.1096	1.63466	0.1533	10.6631	1.51392e-26	2.42579e-24
LRP8	80.6123	1.63384	0.15978	10.2256	1.5231e-24	1.60785e-22
TUBA3E	9.88048	1.63382	0.311606	5.24321	1.5781e-07	9.36731e-07
PTGES3L	10.79	1.63203	0.144114	11.3245	9.92118e-30	2.47285e-27
C1orf116	258.064	1.63163	0.255963	6.37448	1.83581e-10	1.83642e-09
CDC20	920.011	1.6314	0.145071	11.2455	2.4373e-29	5.70519e-27
IBSP	16.3958	1.63056	0.329268	4.95206	7.34304e-07	3.84866e-06
SPP1	34897.5	1.62996	0.275312	5.9204	3.21156e-09	2.56458e-08
DGKK	16.5702	1.62696	0.381126	4.26882	1.96511e-05	7.76782e-05
PNPLA1	1.56569	1.62405	0.225491	7.20228	5.9215e-13	8.83108e-12
RP11-227H15.4	1.4704	1.62343	0.244835	6.63074	3.33999e-11	3.745e-10
ITGB4	972.109	1.62148	0.156254	10.3772	3.14928e-25	3.75113e-23
GJB3	40.115	1.62122	0.268476	6.03858	1.55472e-09	1.31733e-08
RP11-834C11.4	134.232	1.62116	0.20859	7.77199	7.72637e-15	1.57208e-13
AP000344.4	3.81072	1.62039	0.322738	5.02076	5.14673e-07	2.77701e-06
PRSS30P	12.7219	1.61954	0.194324	8.33421	7.80203e-17	2.13873e-15
NEURL3	278.577	1.61924	0.194616	8.32016	8.78469e-17	2.38864e-15
FLNC	1146.77	1.61914	0.265868	6.09001	1.12901e-09	9.81965e-09
ART5	15.7884	1.61849	0.304557	5.31422	1.07113e-07	6.56508e-07
CPHL1P	46.2762	1.6179	0.217918	7.42433	1.13349e-13	1.92386e-12
DLGAP1	17.7815	1.61558	0.203938	7.92193	2.33847e-15	5.20243e-14
AP001626.2	6.38884	1.61302	0.296009	5.44923	5.05891e-08	3.27752e-07
GALNT5	13.3505	1.6128	0.275143	5.86167	4.58248e-09	3.5828e-08
RP11-973F15.2	5.70089	1.61087	0.229072	7.03216	2.0336e-12	2.81453e-11
FAM225A	10.9573	1.60915	0.183708	8.75926	1.96541e-18	6.76558e-17
HUNK	227.945	1.60853	0.230773	6.97019	3.16513e-12	4.24948e-11
HPDL	23.9736	1.60735	0.187317	8.58092	9.41142e-18	2.95275e-16
MAGEA12	254.712	1.60697	0.524242	3.06532	0.0021744	0.00547035
PRSS16	80.4083	1.60643	0.366056	4.38848	1.14144e-05	4.73005e-05
DLX5	15.5831	1.60643	0.296514	5.41771	6.03661e-08	3.85854e-07
LINC00540	11.8361	1.60573	0.35911	4.4714	7.77082e-06	3.33678e-05
NUDT11	7.64134	1.6056	0.247094	6.49791	8.14412e-11	8.58385e-10
RP11-1012E15.2	8.52001	1.60478	0.301279	5.32657	1.00084e-07	6.15525e-07
CFAP45	21.4039	1.60432	0.164361	9.76096	1.65575e-22	1.18226e-20
AFAP1-AS1	381.97	1.60357	0.354399	4.52477	6.04608e-06	2.65765e-05
TMEM63C	32.177	1.60225	0.252375	6.34869	2.1715e-10	2.14355e-09
AC003973.3	50.8959	1.60189	0.248717	6.44061	1.18996e-10	1.21935e-09
RP11-567G11.1	11.1386	1.60016	0.318931	5.01726	5.24133e-07	2.82296e-06
DUSP5P1	5.8439	1.59907	0.288388	5.54486	2.94192e-08	1.9948e-07
TGFB2	197.579	1.59736	0.181442	8.80369	1.32395e-18	4.72671e-17
HAPLN1	10.6517	1.59664	0.314314	5.07978	3.7788e-07	2.09087e-06
C8orf88	17.6861	1.596	0.215322	7.41216	1.24261e-13	2.09586e-12
TBX18	47.1301	1.5955	0.263391	6.05755	1.38214e-09	1.18339e-08
SOX2	26.4249	1.59497	0.368496	4.32833	1.50244e-05	6.07178e-05
RP5-858L17.1	18.9815	1.59481	0.161953	9.84736	7.03709e-23	5.36633e-21
GCNT1	132.06	1.59412	0.158654	10.0478	9.39332e-24	8.84122e-22
FFAR2	22.9295	1.59319	0.193787	8.22134	2.0125e-16	5.14967e-15
VWA5B2	19.7732	1.59138	0.18523	8.59134	8.59575e-18	2.71265e-16
PCYT1B	10.2913	1.59074	0.251714	6.31962	2.62208e-10	2.55184e-09
EPHB3	124.989	1.58984	0.206304	7.70629	1.2953e-14	2.53403e-13
NKX3-2	11.068	1.58965	0.312859	5.08104	3.75378e-07	2.08101e-06
GTSF1	285.051	1.58884	0.337019	4.71439	2.42439e-06	1.14777e-05
SRRM3	201.183	1.58786	0.255146	6.22334	4.86672e-10	4.51437e-09
WI2-89031B12.1	2.18223	1.58592	0.22289	7.11526	1.11699e-12	1.59639e-11
KY	1.82393	1.58477	0.262266	6.04263	1.51619e-09	1.28956e-08
DHDH	25.7925	1.58452	0.179126	8.84587	9.08209e-19	3.36287e-17
ZNF280B	15.311	1.58424	0.222342	7.12522	1.03915e-12	1.48951e-11
UPK1A	20.0859	1.58346	0.232769	6.8027	1.02676e-11	1.25008e-10
SNHG23	5.13447	1.58232	0.373684	4.23439	2.29171e-05	8.93807e-05
PRKCG	1.84804	1.58222	0.277906	5.69337	1.24557e-08	9.04979e-08
GAL3ST1	850.286	1.58115	0.231782	6.82172	8.99581e-12	1.10625e-10
RP11-86H7.7	12.0554	1.58072	0.18327	8.62512	6.40273e-18	2.07038e-16
SPINT1	1542.25	1.57974	0.262262	6.02352	1.70667e-09	1.43121e-08
RSPO4	10.4119	1.57803	0.259069	6.09117	1.12091e-09	9.75548e-09
RPLP0P2	35.9054	1.5776	0.20684	7.62715	2.39997e-14	4.49582e-13
RP11-563J2.3	5.34988	1.57684	0.224957	7.00952	2.39135e-12	3.2743e-11
PKIB	398.743	1.57566	0.207298	7.60097	2.93918e-14	5.46407e-13
POU3F2	9.01748	1.57549	0.263818	5.97189	2.34525e-09	1.91135e-08
PCLO	55.5677	1.57482	0.325306	4.84103	1.29165e-06	6.42814e-06
CTD-2554C21.3	9.11856	1.57481	0.260641	6.04207	1.52152e-09	1.29253e-08
STRA6	44.8627	1.57481	0.269796	5.83703	5.31383e-09	4.1199e-08
WFDC2	336.062	1.5737	0.318727	4.93747	7.91444e-07	4.11689e-06
RP11-875O11.3	18.7541	1.57205	0.17847	8.80849	1.26843e-18	4.54658e-17
DNM1	329.562	1.57105	0.179213	8.76637	1.84512e-18	6.40062e-17
LINC01012	3.85455	1.56982	0.265074	5.92217	3.17723e-09	2.53942e-08
TTLL6	19.2244	1.56628	0.214245	7.31067	2.65808e-13	4.19665e-12
FCHO1	135.153	1.56584	0.184881	8.46943	2.46597e-17	7.27071e-16
C6orf195	2.09563	1.56541	0.237531	6.59034	4.38821e-11	4.83728e-10
PIK3CD-AS2	30.5216	1.56438	0.219017	7.14273	9.14968e-13	1.32206e-11
MTCL1	285.233	1.56358	0.173152	9.03014	1.7145e-19	7.14435e-18
SPATA12	3.22369	1.56341	0.254688	6.13851	8.32997e-10	7.4299e-09
CELF4	17.5255	1.56328	0.217322	7.19338	6.32086e-13	9.38506e-12
FAM227A	20.0122	1.56115	0.182048	8.57548	9.86741e-18	3.08503e-16
PRPH	3.71646	1.56048	0.303117	5.1481	2.63132e-07	1.50069e-06
ZFPM2-AS1	146.891	1.56042	0.258794	6.02959	1.64379e-09	1.38322e-08
CSF3R	293.577	1.55984	0.156483	9.9681	2.10219e-23	1.81957e-21
SLC10A4	3.36435	1.55906	0.217436	7.1702	7.48895e-13	1.09921e-11
RP11-498C9.12	11.1106	1.55902	0.206929	7.53407	4.91813e-14	8.83197e-13
AC010980.2	4.10484	1.55868	0.310641	5.01763	5.23138e-07	2.81873e-06
ULBP1	16.0276	1.55856	0.221574	7.03403	2.00647e-12	2.7784e-11
WNK2	692.766	1.55853	0.29055	5.36408	8.13619e-08	5.09226e-07
CRLF2	17.8592	1.55721	0.296979	5.24352	1.57543e-07	9.35765e-07
AC017060.1	9.92898	1.55688	0.217298	7.1647	7.7957e-13	1.13865e-11
MFI2	533.966	1.55615	0.191716	8.11698	4.77928e-16	1.15488e-14
AP3B2	12.6586	1.55607	0.294971	5.27532	1.32523e-07	7.97715e-07
B3GNT3	753.018	1.55595	0.238683	6.51888	7.08351e-11	7.56371e-10
COL24A1	52.2245	1.55591	0.257903	6.03291	1.61029e-09	1.3592e-08
RP11-350N15.4	3.4942	1.55408	0.319721	4.86074	1.1695e-06	5.88442e-06
COL28A1	33.7108	1.55231	0.302629	5.12942	2.90638e-07	1.64329e-06
ATP5G1P4	8.77045	1.55165	0.163042	9.51687	1.78469e-21	1.08447e-19
AKNAD1	1.33175	1.54873	0.225023	6.88256	5.87875e-12	7.48228e-11
KCNK10	9.07057	1.54852	0.278462	5.56098	2.68258e-08	1.8342e-07
BICC1	1011.59	1.54825	0.213569	7.24942	4.18569e-13	6.39107e-12
DLX3	6.31362	1.54782	0.369422	4.18983	2.79159e-05	0.000106955
RP11-618I10.1	1.80381	1.54769	0.269306	5.74695	9.08692e-09	6.7572e-08
CTD-2510F5.4	27.2909	1.54524	0.14471	10.6782	1.28756e-26	2.10059e-24
RIBC2	61.9548	1.54451	0.178572	8.64923	5.18462e-18	1.70201e-16
KLC3	37.9139	1.54425	0.274824	5.61906	1.92002e-08	1.34492e-07
RP11-505E24.2	2.34777	1.54276	0.278385	5.54183	2.9933e-08	2.02587e-07
RP11-320G24.1	3.82702	1.54266	0.221967	6.94994	3.65431e-12	4.84345e-11
KSR2	17.1279	1.54175	0.240993	6.3975	1.57945e-10	1.59479e-09
KIF23	312.705	1.54159	0.127895	12.0536	1.85755e-33	8.77252e-31
PPAP2C	1158.56	1.53882	0.259714	5.92505	3.12205e-09	2.49755e-08
ANLN	568.985	1.53617	0.129965	11.8198	3.08284e-32	1.13681e-29
RP11-187E13.1	9.19079	1.53457	0.242384	6.33113	2.43372e-10	2.38118e-09
AHNAK2	247.626	1.53275	0.243891	6.28456	3.28779e-10	3.14401e-09
FER1L5	10.7674	1.53226	0.174846	8.76346	1.89341e-18	6.55126e-17
RAD54L	118.771	1.53132	0.140645	10.8878	1.31721e-27	2.49705e-25
TTC39A	584.088	1.52984	0.184674	8.28399	1.19119e-16	3.16228e-15
HPCA	2.94385	1.5296	0.199559	7.66489	1.7899e-14	3.4196e-13
LINC00664	10.1388	1.52861	0.236809	6.45503	1.08197e-10	1.11823e-09
CRISP3	22.846	1.52847	0.411632	3.71321	0.000204646	0.000653175
CASP5	5.76377	1.52831	0.176248	8.67135	4.27025e-18	1.41044e-16
CPA5	9.91845	1.52773	0.250669	6.0946	1.09714e-09	9.57341e-09
SEMA3A	62.3658	1.52611	0.211673	7.20979	5.60398e-13	8.38075e-12
KCNJ10	55.1072	1.52605	0.2207	6.91459	4.69209e-12	6.07826e-11
RP5-839B4.8	4.44278	1.52591	0.307019	4.97007	6.69292e-07	3.53615e-06
NTS	600.236	1.52515	0.402695	3.78735	0.000152261	0.000499295
MSX2	6.67	1.52494	0.290155	5.25559	1.47553e-07	8.82467e-07
DUOXA1	10.2366	1.52449	0.260943	5.84221	5.15115e-09	4.00184e-08
OLFM4	16.694	1.52395	0.395994	3.84842	0.000118883	0.00039878
IGSF3	731.088	1.52242	0.159039	9.57264	1.04209e-21	6.60049e-20
DEPDC1-AS1	1.43013	1.52027	0.233768	6.50333	7.85605e-11	8.29321e-10
CREB3L1	339.264	1.51945	0.220701	6.88462	5.7941e-12	7.38152e-11
PHEX	45.9502	1.51899	0.236508	6.42255	1.34011e-10	1.36284e-09
RP11-1008C21.1	4.29603	1.51811	0.214718	7.07026	1.54649e-12	2.17616e-11
ANXA8L1	12.5966	1.51689	0.32128	4.72139	2.34234e-06	1.11222e-05
MEX3A	311.104	1.51674	0.126228	12.0159	2.93159e-33	1.33755e-30
RAB36	53.8798	1.51617	0.200981	7.54385	4.56293e-14	8.26023e-13
RP11-120K18.2	4.1365	1.51597	0.214414	7.07027	1.54632e-12	2.17616e-11
NCAPD2P1	24.2373	1.51577	0.291879	5.19313	2.06792e-07	1.20152e-06
GPR1	7.77476	1.51552	0.251788	6.01904	1.75453e-09	1.4686e-08
CDH6	465.142	1.51461	0.179489	8.43844	3.21612e-17	9.34931e-16
C19orf84	3.63653	1.51337	0.206618	7.3245	2.39793e-13	3.83313e-12
CD177	13.8093	1.5131	0.228549	6.62045	3.58117e-11	3.99509e-10
CTD-2291D10.4	5.00447	1.51285	0.323601	4.67506	2.93861e-06	1.36609e-05
GTSE1	251.71	1.51161	0.1315	11.4952	1.39487e-30	3.99452e-28
GDF10	41.6638	1.5113	0.357753	4.22442	2.39557e-05	9.30406e-05
FAM159A	38.7514	1.51098	0.22501	6.71519	1.87825e-11	2.18972e-10
MAGEC2	417.342	1.51056	0.464115	3.25472	0.00113505	0.00305523
ITGA3	1020.34	1.50645	0.179113	8.41062	4.07865e-17	1.1705e-15
RP11-161I6.2	4.97349	1.50608	0.322307	4.67281	2.97111e-06	1.3803e-05
ZNF804A	15.2911	1.50559	0.236674	6.36143	1.99883e-10	1.98695e-09
RP11-279O17.1	4.33631	1.50508	0.277618	5.42143	5.91252e-08	3.78564e-07
VANGL2	133.953	1.50376	0.238804	6.29705	3.03365e-10	2.92279e-09
MLF1	62.6035	1.50287	0.180016	8.34853	6.91171e-17	1.90631e-15
FAM153A	13.9491	1.50113	0.255381	5.878	4.15263e-09	3.26283e-08
SHCBP1	191.871	1.49999	0.136599	10.9809	4.72159e-28	9.34563e-26
C2orf50	2.72475	1.49812	0.209015	7.16755	7.63534e-13	1.11765e-11
TUFMP1	3.43588	1.49667	0.268874	5.56644	2.6e-08	1.78363e-07
PLD5	6.71752	1.49604	0.214034	6.98974	2.75402e-12	3.72914e-11
AL162759.1	12.8476	1.49571	0.286723	5.21656	1.82275e-07	1.06992e-06
ANXA3	140.974	1.49493	0.232706	6.42413	1.32629e-10	1.35082e-09
FAM225B	3.0498	1.49486	0.215034	6.95174	3.60797e-12	4.78674e-11
FOXF2	25.1174	1.49458	0.200955	7.43738	1.027e-13	1.75529e-12
TRIM17	34.3474	1.49359	0.250838	5.95439	2.61043e-09	2.11785e-08
CD24P4	1.62807	1.49257	0.228456	6.53327	6.43489e-11	6.90398e-10
PDIA2	83.9904	1.49236	0.29388	5.07814	3.8114e-07	2.10719e-06
LINC00856	2.20902	1.49169	0.289128	5.15929	2.47893e-07	1.42195e-06
C5orf30	173.51	1.49145	0.16093	9.26766	1.9028e-20	9.45046e-19
RP11-416N2.4	4.93251	1.49015	0.21289	6.99963	2.56638e-12	3.49263e-11
GIPR	50.8811	1.4876	0.206593	7.20062	5.99404e-13	8.92936e-12
SPATA3-AS1	6.30192	1.48593	0.200836	7.39873	1.3749e-13	2.29881e-12
RP11-655M14.13	9.2399	1.48512	0.23019	6.45171	1.10597e-10	1.14024e-09
GLB1L2	55.8223	1.48404	0.241524	6.14448	8.02252e-10	7.17946e-09
ZNF239	74.4267	1.48401	0.18313	8.10362	5.33483e-16	1.27765e-14
RP11-440G9.1	12.4856	1.48379	0.357123	4.15485	3.25505e-05	0.000123083
PRR11	295.203	1.48354	0.118895	12.4777	9.87383e-36	6.48277e-33
AC079779.4	1.60869	1.48322	0.238637	6.21539	5.11972e-10	4.7295e-09
PLK1	553.243	1.48294	0.129351	11.4644	1.99072e-30	5.46817e-28
PSMD10P2	7.65678	1.48069	0.185798	7.96937	1.5948e-15	3.61064e-14
RP1-150O5.3	1.86357	1.48028	0.239932	6.16957	6.84744e-10	6.19792e-09
CLDN4	1864.86	1.47937	0.261883	5.64896	1.61419e-08	1.1459e-07
RP11-182J1.14	4.3098	1.47836	0.254839	5.80118	6.58503e-09	5.03015e-08
CADM2	28.4196	1.47764	0.336372	4.39289	1.11855e-05	4.64592e-05
GALNT14	52.0783	1.47677	0.180874	8.16466	3.22332e-16	7.97505e-15
KIF18A	127.27	1.47649	0.128728	11.4698	1.87099e-30	5.19228e-28
KIAA1524	158.459	1.47534	0.115093	12.8186	1.28976e-37	1.33535e-34
SH2D7	1.77772	1.47524	0.224145	6.58164	4.65292e-11	5.10816e-10
SOX11	11.2652	1.4752	0.290662	5.0753	3.86886e-07	2.13589e-06
GLP1R	26.596	1.4747	0.424815	3.47139	0.000517767	0.001505
LPAR2	226.814	1.47463	0.160589	9.18264	4.20662e-20	1.94567e-18
KHDC1	11.3036	1.47455	0.227379	6.48498	8.87429e-11	9.27716e-10
PTGES3L-AARSD1	1.15868	1.4745	0.228626	6.44938	1.12307e-10	1.1561e-09
C12orf79	23.2038	1.47262	0.177307	8.30552	9.93836e-17	2.68336e-15
CASKIN1	14.4192	1.47144	0.242505	6.06767	1.29779e-09	1.11828e-08
BUB1B	298.267	1.47032	0.128922	11.4047	3.96045e-30	1.03506e-27
TMPRSS13	20.2877	1.47012	0.198285	7.41417	1.22389e-13	2.06947e-12
AC004540.5	24.2378	1.46933	0.221808	6.62431	3.48878e-11	3.90172e-10
L1TD1	2.84316	1.46921	0.242088	6.06891	1.28785e-09	1.11043e-08
WNT9A	31.6782	1.46875	0.25008	5.87312	4.27657e-09	3.35434e-08
ELOVL3	15.6223	1.46768	0.246741	5.94828	2.70975e-09	2.1938e-08
RP11-353N14.4	10.1113	1.46726	0.201262	7.29032	3.09227e-13	4.82556e-12
KCNQ3	27.7564	1.46681	0.164073	8.93997	3.89262e-19	1.52748e-17
HHIPL2	192.602	1.46668	0.299664	4.89442	9.85984e-07	5.04383e-06
LINC00323	2.70067	1.46501	0.254473	5.75701	8.56156e-09	6.40214e-08
RP11-486B10.4	2.36539	1.46495	0.23887	6.13284	8.63249e-10	7.6768e-09
LINC01057	33.1504	1.46339	0.159531	9.1731	4.59627e-20	2.1042e-18
PFN2	682.935	1.4628	0.17457	8.37941	5.31944e-17	1.4916e-15
C1orf106	340.3	1.4624	0.237709	6.15205	7.64869e-10	6.86775e-09
RAB42	68.8041	1.46221	0.136215	10.7345	7.00844e-27	1.21389e-24
ANKRD20A5P	3.21213	1.46053	0.255989	5.70542	1.16057e-08	8.48025e-08
SALL4	82.7488	1.46049	0.255811	5.70926	1.1347e-08	8.30477e-08
ARHGAP40	19.4818	1.46007	0.356038	4.10089	4.11562e-05	0.000152236
CBX2	255.73	1.45898	0.13649	10.6893	1.14256e-26	1.89855e-24
SCIN	43.9769	1.45779	0.208107	7.00499	2.46997e-12	3.36996e-11
UAP1L1	426.986	1.45771	0.173542	8.39979	4.47294e-17	1.27146e-15
PYCR1	1037.9	1.45769	0.213956	6.81302	9.55719e-12	1.16941e-10
UBE2C	748.525	1.45754	0.145812	9.99601	1.58658e-23	1.40954e-21
PLEKHG4	146.599	1.45654	0.202516	7.19224	6.3736e-13	9.45816e-12
DLX4	15.5421	1.45574	0.25555	5.69651	1.22283e-08	8.90052e-08
ZNF93	74.8359	1.45551	0.14394	10.1119	4.89241e-24	4.75447e-22
C6orf132	185.367	1.45509	0.266015	5.46995	4.50151e-08	2.94188e-07
RUNDC3A	23.6535	1.45448	0.192272	7.5647	3.8876e-14	7.09494e-13
RP11-728F11.4	14.4341	1.45338	0.221841	6.55145	5.69828e-11	6.15906e-10
NCR3LG1	42.2504	1.45249	0.208638	6.96178	3.36003e-12	4.491e-11
CTC-260E6.6	9.37699	1.4514	0.1621	8.95369	3.43787e-19	1.35496e-17
AURKB	413.252	1.45066	0.13734	10.5625	4.44597e-26	6.53995e-24
NT5DC2	1268.17	1.45066	0.142501	10.18	2.43643e-24	2.49378e-22
AC013275.2	84.4408	1.44857	0.229475	6.31253	2.74504e-10	2.66571e-09
CCDC136	18.5525	1.44797	0.160954	8.9962	2.33671e-19	9.44474e-18
CENPA	153.779	1.44712	0.13938	10.3825	2.9784e-25	3.62785e-23
CLDN6	7.21854	1.44665	0.229302	6.30893	2.80973e-10	2.7246e-09
ZNF488	5.12706	1.44605	0.230066	6.28538	3.27063e-10	3.13094e-09
SYCP2	33.5827	1.44579	0.168493	8.58071	9.42887e-18	2.95478e-16
DPF1	8.40503	1.44552	0.16416	8.80555	1.30211e-18	4.66112e-17
LINC00665	419.576	1.44395	0.189077	7.63685	2.22606e-14	4.18751e-13
BAI2	37.0158	1.44381	0.191173	7.55241	4.27292e-14	7.7718e-13
STAC	48.8136	1.44379	0.255912	5.64175	1.68326e-08	1.19022e-07
SLC38A5	92.424	1.44325	0.180442	7.9984	1.26042e-15	2.89005e-14
ZNF730	7.0413	1.44287	0.271673	5.31105	1.08993e-07	6.66358e-07
TFAP2A	98.7381	1.44214	0.228234	6.31872	2.63744e-10	2.56586e-09
FHDC1	69.4851	1.44162	0.16612	8.67817	4.02176e-18	1.33492e-16
CTD-2116N20.1	3.35266	1.44083	0.183273	7.86167	3.79047e-15	8.11741e-14
RP11-492E3.2	47.9562	1.43915	0.28149	5.11261	3.17738e-07	1.78638e-06
UBASH3B	169.46	1.43904	0.140056	10.2747	9.15932e-25	1.01049e-22
AXDND1	10.2443	1.439	0.191466	7.51569	5.66118e-14	1.0099e-12
KCTD19	1.92751	1.43867	0.247938	5.80252	6.53247e-09	4.99141e-08
LINC01287	438.112	1.43833	0.470493	3.05706	0.0022352	0.00560496
SLC28A3	19.3761	1.43778	0.309701	4.64248	3.44248e-06	1.58326e-05
AC079466.1	957.237	1.43669	0.396779	3.62088	0.000293601	0.000906358
RP11-731J8.2	2.3849	1.43507	0.283843	5.05585	4.2848e-07	2.34627e-06
SV2A	86.5163	1.43438	0.166365	8.62185	6.58808e-18	2.12389e-16
ZNF860	7.17015	1.43268	0.230258	6.22209	4.9058e-10	4.54906e-09
KIF4A	539.998	1.43243	0.130859	10.9464	6.91342e-28	1.33887e-25
DLX1	7.20369	1.43086	0.266077	5.37762	7.54775e-08	4.74493e-07
ADORA1	153.114	1.43059	0.233239	6.13359	8.59203e-10	7.6535e-09
FBLN1	2274.81	1.43007	0.181304	7.8877	3.078e-15	6.70361e-14
FRMD1	28.1106	1.42974	0.28475	5.02102	5.13969e-07	2.77376e-06
BCL11A	57.8502	1.4292	0.210835	6.77873	1.21236e-11	1.4576e-10
C18orf54	69.9739	1.42896	0.103217	13.8442	1.37817e-43	4.12211e-40
BSND	6.39631	1.42851	0.323925	4.41001	1.03367e-05	4.32072e-05
VWA2	4.25141	1.42787	0.271392	5.26126	1.43073e-07	8.57767e-07
RP11-4C20.4	2.41868	1.42713	0.194322	7.34417	2.07032e-13	3.34922e-12
NEIL3	89.9859	1.42712	0.151103	9.44465	3.56591e-21	2.0294e-19
LINC01191	3.37677	1.42643	0.254507	5.60467	2.08649e-08	1.45357e-07
SFRP5	255.758	1.42514	0.417482	3.41366	0.000640966	0.00182198
MNX1	32.9209	1.42358	0.448346	3.17517	0.00149747	0.00392621
OTOGL	5.06273	1.42352	0.212001	6.71471	1.88443e-11	2.19597e-10
MCM10	184.082	1.42222	0.13439	10.5828	3.58273e-26	5.35797e-24
LPO	2.70843	1.42198	0.266651	5.33274	9.67423e-08	5.96201e-07
FZD7	180.561	1.42154	0.166215	8.55239	1.20564e-17	3.70909e-16
C6orf222	9.64195	1.42089	0.326666	4.34968	1.36335e-05	5.55556e-05
XX-C2158C6.3	9.408	1.41883	0.310634	4.56752	4.93527e-06	2.20283e-05
HFM1	5.68391	1.41618	0.211868	6.68423	2.32148e-11	2.66945e-10
RP11-564D11.3	7.75481	1.41578	0.191785	7.38214	1.55771e-13	2.5776e-12
HCAR3	12.1499	1.41542	0.253748	5.57806	2.4322e-08	1.67534e-07
MACC1	55.6178	1.41411	0.248358	5.69384	1.24211e-08	9.02955e-08
TPBG	134.236	1.41371	0.204835	6.90169	5.13864e-12	6.62169e-11
DBN1	1331.92	1.41357	0.142227	9.93884	2.82106e-23	2.33662e-21
GULP1	177.959	1.4134	0.263705	5.35976	8.33319e-08	5.20105e-07
AC016735.1	21.6126	1.41277	0.290757	4.85896	1.18006e-06	5.92905e-06
KCNH2	76.5954	1.41248	0.284686	4.96152	6.99438e-07	3.67738e-06
MEG9	14.7333	1.40872	0.299357	4.70583	2.52832e-06	1.19132e-05
TMEM51	351.602	1.40845	0.140303	10.0386	1.03132e-23	9.44289e-22
ZNF888	6.96184	1.40741	0.201871	6.97182	3.12866e-12	4.20682e-11
WFDC21P	91.0678	1.40678	0.248228	5.6673	1.45068e-08	1.03858e-07
LRP12	218.177	1.40639	0.142619	9.86116	6.13336e-23	4.71726e-21
NAT8L	53.7207	1.40515	0.247766	5.67127	1.4174e-08	1.01719e-07
AC093724.2	14.5656	1.40508	0.129684	10.8346	2.35935e-27	4.26251e-25
MGAM	68.5915	1.40478	0.277261	5.06665	4.04885e-07	2.22749e-06
STC2	530.326	1.40351	0.155713	9.01345	1.99676e-19	8.24397e-18
TMEM61	19.7815	1.40351	0.251767	5.57463	2.48059e-08	1.70649e-07
EPHA10	59.5093	1.40321	0.293782	4.77637	1.78484e-06	8.66006e-06
NOVA1-AS1	13.0856	1.40262	0.375552	3.73482	0.000187847	0.000604069
RP11-492D6.3	12.9615	1.40189	0.272551	5.14357	2.69568e-07	1.53447e-06
RP11-982M15.6	2.23631	1.40184	0.263408	5.32195	1.02659e-07	6.30211e-07
RP11-148B18.3	2.30971	1.40165	0.252229	5.55704	2.74384e-08	1.87085e-07
CD7	447.312	1.40164	0.181059	7.74135	9.83649e-15	1.96431e-13
TTC39A-AS1	7.13673	1.40149	0.214925	6.52085	6.99108e-11	7.46797e-10
RP11-169F17.1	113.533	1.40093	0.421114	3.32673	0.000878703	0.00242728
ZNF534	5.71324	1.40077	0.314241	4.45764	8.28665e-06	3.53852e-05
CTD-2554C21.2	3.1415	1.40053	0.24504	5.71552	1.09372e-08	8.03323e-08
PAX9	3.97385	1.39825	0.263822	5.29997	1.15819e-07	7.04732e-07
DQX1	106.712	1.39722	0.356352	3.9209	8.82173e-05	0.000305509
PART1	32.665	1.39674	0.459113	3.04226	0.00234808	0.00585259
ADORA2B	49.3602	1.39665	0.168817	8.27311	1.30507e-16	3.44763e-15
HIF1A-AS2	1.54642	1.39663	0.221976	6.29179	3.13817e-10	3.01271e-09
TPH1	13.7746	1.39653	0.168773	8.27463	1.28853e-16	3.41396e-15
CENPM	341.978	1.39641	0.137933	10.1238	4.33145e-24	4.28671e-22
TTK	247.653	1.39552	0.135316	10.3131	6.15096e-25	7.04586e-23
ASB11	4.64378	1.3946	0.295784	4.71493	2.41792e-06	1.14551e-05
KCNH3	45.4552	1.39439	0.227174	6.13801	8.35625e-10	7.45087e-09
RP11-559N14.5	2.01763	1.39353	0.236332	5.89651	3.71271e-09	2.94035e-08
FAM182A	4.40811	1.39203	0.283283	4.91392	8.92725e-07	4.6081e-06
SLC52A3	101.69	1.39198	0.202345	6.87924	6.01728e-12	7.64413e-11
CDKN1C	415.656	1.3918	0.199078	6.99122	2.72509e-12	3.69556e-11
CALB2	7.93582	1.39124	0.273865	5.08003	3.77367e-07	2.08891e-06
KIF18B	304.129	1.39013	0.140596	9.88741	4.72078e-23	3.72664e-21
TNFRSF11A	155.493	1.38982	0.147481	9.42375	4.3525e-21	2.43586e-19
EREG	36.2389	1.3898	0.342785	4.05445	5.02524e-05	0.000182828
UGT1A7	15.0355	1.38953	0.23853	5.82537	5.69845e-09	4.39658e-08
LPAR3	30.4822	1.38947	0.400137	3.47249	0.00051566	0.00149984
RP11-159H10.3	2.52497	1.38946	0.255528	5.43759	5.40053e-08	3.48375e-07
PCDHA3	13.352	1.38942	0.315251	4.40736	1.0464e-05	4.36973e-05
RP1-102K2.8	12.4311	1.38928	0.272879	5.09119	3.55831e-07	1.98438e-06
NUF2	312.916	1.38885	0.134329	10.3391	4.6869e-25	5.4855e-23
ANO9	236.337	1.38849	0.20152	6.89008	5.57628e-12	7.13441e-11
SFN	1626.05	1.38813	0.227299	6.10709	1.01467e-09	8.92381e-09
ATP2C2	18.091	1.3877	0.268865	5.16133	2.45208e-07	1.40771e-06
C15orf56	2.4256	1.38609	0.287318	4.82423	1.40548e-06	6.95606e-06
TMEM156	243.986	1.38542	0.220574	6.28095	3.365e-10	3.20646e-09
CREG2	12.6574	1.38395	0.175095	7.90402	2.70059e-15	5.93447e-14
ZIM2	3.56266	1.38379	0.316671	4.36982	1.24351e-05	5.11992e-05
ELOVL4	24.6119	1.38353	0.213754	6.47251	9.63872e-11	1.00257e-09
PRSS12	104.424	1.38352	0.272335	5.08021	3.77013e-07	2.08783e-06
SLC35F2	95.2643	1.38274	0.175799	7.86546	3.67755e-15	7.88812e-14
NCAPH	279.617	1.38204	0.116093	11.9046	1.11988e-32	4.30658e-30
PMEPA1	1019.24	1.38082	0.191109	7.2253	4.99992e-13	7.51915e-12
NXNL2	4.02738	1.38076	0.25067	5.50829	3.62344e-08	2.40897e-07
KIF15	176.303	1.38046	0.140257	9.84239	7.39321e-23	5.60613e-21
FCGR1C	5.59889	1.38045	0.208326	6.62637	3.44054e-11	3.85097e-10
CNR1	51.3508	1.3796	0.265514	5.19594	2.03692e-07	1.18556e-06
LRRC36	9.62926	1.37955	0.226976	6.07796	1.21723e-09	1.05291e-08
DDX43P3	6.57214	1.37662	0.337663	4.07689	4.56423e-05	0.000167322
ZNF816-ZNF321P	25.8052	1.37607	0.154558	8.9033	5.42112e-19	2.06995e-17
SLC6A6	541.166	1.37423	0.177205	7.75503	8.83249e-15	1.77302e-13
TRNP1	1038.35	1.37339	0.207125	6.63073	3.3403e-11	3.745e-10
GABRQ	18.8406	1.37326	0.203706	6.74139	1.56878e-11	1.85138e-10
PLEKHG4B	52.2822	1.37315	0.288869	4.75352	1.99906e-06	9.62489e-06
RP11-37N22.1	1.8069	1.37147	0.217968	6.29207	3.13254e-10	3.00838e-09
RP11-24F11.2	8.07324	1.37103	0.170884	8.02315	1.03064e-15	2.38759e-14
RP11-277P12.20	4.95939	1.37073	0.210005	6.52712	6.70446e-11	7.17318e-10
DLGAP5	288.487	1.36877	0.129072	10.6047	2.83236e-26	4.30759e-24
ERCC6L	74.3901	1.36864	0.124321	11.0089	3.46202e-28	7.00707e-26
SKA1	256.153	1.36729	0.141682	9.65044	4.89456e-22	3.22933e-20
CDCA2	116.777	1.36697	0.136813	9.99152	1.66019e-23	1.46527e-21
ELF4	273.827	1.36692	0.129446	10.5598	4.57676e-26	6.62375e-24
SPOCD1	28.2373	1.36686	0.184024	7.42765	1.10547e-13	1.87867e-12
RP11-363E6.3	1.98265	1.36573	0.198993	6.86322	6.73276e-12	8.47308e-11
PSORS1C1	37.0282	1.36471	0.197348	6.91525	4.67023e-12	6.05286e-11
PLEKHH2	97.4297	1.36463	0.185401	7.36041	1.83343e-13	2.99478e-12
KCNMB2-AS1	58.2914	1.36421	0.256825	5.31184	1.08523e-07	6.63939e-07
FBN2	20.6955	1.36405	0.193283	7.05725	1.6983e-12	2.36996e-11
RP11-153M7.3	4.70084	1.36307	0.240828	5.65993	1.51434e-08	1.08014e-07
ARL14	64.9011	1.36252	0.298099	4.57069	4.86118e-06	2.1712e-05
AC002480.3	4.5343	1.3625	0.203128	6.70759	1.97867e-11	2.29685e-10
VLDLR-AS1	7.54669	1.36206	0.227366	5.9906	2.0907e-09	1.7232e-08
FAM133A	174.077	1.362	0.368314	3.69793	0.000217362	0.000689751
BIRC5	1197.4	1.36024	0.141439	9.61714	6.76862e-22	4.36941e-20
MYEF2	150.911	1.36017	0.226971	5.99271	2.06377e-09	1.70308e-08
RP11-462L8.1	80.9624	1.35916	0.203983	6.66314	2.68043e-11	3.05869e-10
RP11-472G21.2	2.19793	1.35913	0.237766	5.71624	1.0891e-08	8.00368e-08
NEBL	338.808	1.35911	0.238955	5.68775	1.28721e-08	9.32966e-08
LINC00689	23.1973	1.35721	0.374533	3.62374	0.000290377	0.0008972
EGFR-AS1	111.388	1.35674	0.313067	4.33371	1.46618e-05	5.94221e-05
S100A8	155.694	1.35563	0.187311	7.23734	4.57578e-13	6.94729e-12
LINC01123	9.41354	1.35532	0.208572	6.4981	8.13386e-11	8.5764e-10
BCL2L15	18.1997	1.35502	0.163471	8.28904	1.14166e-16	3.03981e-15
HILPDA	293.05	1.35457	0.116659	11.6113	3.61062e-31	1.10448e-28
DUSP15	43.7654	1.35393	0.212191	6.38071	1.76264e-10	1.76651e-09
CDCA8	405.107	1.35269	0.113218	11.9477	6.67303e-33	2.72168e-30
KLRC2	2.44929	1.35253	0.2327	5.81234	6.1605e-09	4.72733e-08
AQP10	29.773	1.35229	0.396352	3.41184	0.000645258	0.00183225
MAGEA6	381.38	1.35181	0.527262	2.56383	0.0103526	0.0218659
KIF20A	494.386	1.35136	0.128901	10.4837	1.02662e-25	1.3749e-23
SEZ6L	6.05421	1.35082	0.243284	5.55242	2.81739e-08	1.91712e-07
CCDC36	8.45738	1.35048	0.182633	7.39454	1.41904e-13	2.3682e-12
DDX4	2.28256	1.35017	0.296954	4.54674	5.4483e-06	2.41341e-05
RP11-415J8.5	1.83279	1.34966	0.209113	6.45422	1.08777e-10	1.12362e-09
RP11-806H10.4	16.4012	1.34946	0.220427	6.12205	9.23817e-10	8.17227e-09
SPDEF	36.3755	1.34928	0.29377	4.59297	4.36989e-06	1.96579e-05
GDAP1L1	3.20842	1.34906	0.211229	6.38673	1.69474e-10	1.70227e-09
C15orf48	351.82	1.34869	0.225169	5.98968	2.10256e-09	1.73191e-08
SPINT2	1804.15	1.34816	0.240429	5.60733	2.05471e-08	1.43329e-07
TEKT2	5.54616	1.34768	0.211141	6.38288	1.73789e-10	1.74301e-09
CCL26	18.8386	1.34723	0.256689	5.24848	1.53363e-07	9.14573e-07
SEL1L3	1741.06	1.34564	0.177346	7.58765	3.25768e-14	6.0064e-13
CDHR4	4.12059	1.34536	0.234488	5.73746	9.61065e-09	7.11912e-08
DSCAML1	38.1355	1.3447	0.269006	4.99876	5.76996e-07	3.08667e-06
SRSF12	51.9782	1.34427	0.150759	8.91668	4.80468e-19	1.85297e-17
RP11-452D2.2	3.71453	1.34414	0.228017	5.89493	3.74831e-09	2.9668e-08
CTD-2529O21.1	6.24068	1.34281	0.15374	8.73427	2.45225e-18	8.33488e-17
TICRR	125.901	1.34191	0.135009	9.93945	2.80358e-23	2.32931e-21
ASNS	490.155	1.3415	0.172857	7.76078	8.44102e-15	1.70078e-13
MIR210HG	149.891	1.34098	0.156719	8.5566	1.16245e-17	3.58853e-16
SOX4	1746.07	1.3401	0.156088	8.58554	9.04082e-18	2.83979e-16
CLSPN	90.3778	1.33972	0.147825	9.06292	1.27004e-19	5.40953e-18
FAM195CP	2.18139	1.33888	0.237351	5.64092	1.6914e-08	1.19535e-07
CTD-2561J22.5	28.4596	1.33848	0.218371	6.12937	8.82278e-10	7.83313e-09
RP11-540A21.2	18.6173	1.33829	0.126683	10.5641	4.37309e-26	6.46809e-24
LIF	308.599	1.33814	0.210887	6.34531	2.21978e-10	2.1864e-09
RP11-283G6.3	3.36806	1.33798	0.273947	4.88409	1.03909e-06	5.2956e-06
ZNF208	22.8566	1.33728	0.229511	5.82664	5.65538e-09	4.3671e-08
SNHG4	36.3704	1.33701	0.145562	9.18513	4.11016e-20	1.91421e-18
RP11-64C12.3	3.70276	1.33569	0.276792	4.82563	1.39564e-06	6.91118e-06
RP11-14N7.2	11.4618	1.33569	0.189986	7.03046	2.05852e-12	2.84483e-11
HCAR1	9.65252	1.33517	0.204965	6.51414	7.31065e-11	7.77847e-10
PFKFB3	1519.12	1.33511	0.164773	8.10275	5.3732e-16	1.2857e-14
PRR7-AS1	8.1683	1.33476	0.165479	8.06607	7.25989e-16	1.70086e-14
POTEKP	3.2514	1.33467	0.282497	4.72454	2.30636e-06	1.09788e-05
NDRG1	11622.4	1.33344	0.134492	9.91459	3.59729e-23	2.90798e-21
CRABP2	71.6841	1.33284	0.205394	6.48921	8.6286e-11	9.03435e-10
DZIP1L	67.7858	1.33244	0.156611	8.50793	1.77065e-17	5.30192e-16
RP11-424C20.2	11.0852	1.33162	0.188304	7.07166	1.53092e-12	2.15651e-11
IMPDH1	670.655	1.33128	0.132598	10.04	1.01713e-23	9.34476e-22
LINC01234	88.2463	1.33036	0.368579	3.60944	0.000306858	0.000942421
MLLT3	184.149	1.33012	0.160239	8.3008	1.0341e-16	2.77813e-15
C9orf84	7.27825	1.32931	0.19232	6.91194	4.78063e-12	6.18106e-11
NCAPG	469.414	1.32913	0.126705	10.49	9.60398e-26	1.29265e-23
TGFA	271.708	1.32788	0.203182	6.53546	6.34139e-11	6.82269e-10
ZFHX4-AS1	19.0607	1.32628	0.253589	5.23002	1.6949e-07	1.00165e-06
TUSC3	548.218	1.32583	0.199669	6.64016	3.13334e-11	3.53506e-10
RP11-165F24.2	3.52879	1.3244	0.244393	5.41914	5.9887e-08	3.83012e-07
ATP6V0D2	52.7605	1.32422	0.241288	5.48813	4.06203e-08	2.67545e-07
VCX	14.228	1.32419	0.395319	3.34968	0.000809046	0.00225429
INPP5J	58.4603	1.32347	0.173846	7.61286	2.68093e-14	5.00472e-13
GAS2L3	270.554	1.32298	0.101718	13.0063	1.12629e-38	1.42522e-35
DSG2	1793.02	1.32287	0.156369	8.45992	2.67553e-17	7.85417e-16
RAB27B	166.42	1.3227	0.207468	6.37543	1.82446e-10	1.82643e-09
BUB1	383.987	1.32258	0.121512	10.8843	1.36907e-27	2.5772e-25
HIF1A-AS1	1.34265	1.32237	0.224678	5.88561	3.96596e-09	3.12895e-08
DSG4	5.10762	1.32137	0.295884	4.46586	7.97493e-06	3.41734e-05
ARHGEF38	53.9765	1.32131	0.224588	5.88328	4.02217e-09	3.16958e-08
RP5-1059L7.1	16.8864	1.32102	0.196621	6.71861	1.83461e-11	2.14349e-10
NPNT	841.165	1.32076	0.200885	6.57473	4.87413e-11	5.32495e-10
FXYD2	1103.17	1.32062	0.329158	4.01211	6.01794e-05	0.000216054
RP11-476K15.1	29.7408	1.32022	0.320592	4.11808	3.82041e-05	0.000142489
DYX1C1	5.68011	1.32012	0.177187	7.4504	9.30585e-14	1.60683e-12
KCNF1	77.5138	1.32006	0.28707	4.59838	4.25786e-06	1.91955e-05
NFE2	26.9828	1.31982	0.234861	5.61958	1.91427e-08	1.34123e-07
RBM11	2.94395	1.31907	0.296488	4.44899	8.6276e-06	3.6684e-05
SLC38A1	1852.65	1.31886	0.16202	8.14012	3.94901e-16	9.66395e-15
BHMG1	1.60823	1.31835	0.253496	5.20069	1.98553e-07	1.15714e-06
S100A11	3290.78	1.31811	0.144624	9.11402	7.93819e-20	3.48026e-18
TYRO3	489.444	1.31777	0.176313	7.47403	7.77772e-14	1.35514e-12
GJB6	12.7977	1.3162	0.347532	3.78727	0.000152313	0.000499406
TMEM72	30.426	1.31575	0.282433	4.65863	3.18315e-06	1.4733e-05
CHRNA7	2.38375	1.3156	0.279467	4.70753	2.50739e-06	1.1827e-05
ZNF702P	47.9794	1.31442	0.189834	6.92404	4.38939e-12	5.7164e-11
RP11-386G11.5	7.58416	1.3138	0.164414	7.99081	1.34052e-15	3.05808e-14
SATB1-AS1	15.8536	1.31377	0.21694	6.05588	1.39649e-09	1.19375e-08
RP11-185E8.2	20.3451	1.31331	0.189663	6.92448	4.37594e-12	5.70441e-11
AC064850.4	1.24011	1.3126	0.208019	6.31003	2.78978e-10	2.70722e-09
SLC25A5P5	4.28957	1.31189	0.227016	5.77884	7.52156e-09	5.68744e-08
RP11-219G17.4	7.55369	1.31106	0.282977	4.63308	3.60258e-06	1.65041e-05
HPSE2	3.62574	1.31085	0.228416	5.7389	9.5295e-09	7.06679e-08
EPS8L3	882.521	1.31056	0.229713	5.70519	1.16212e-08	8.48928e-08
ZNF215	28.9082	1.31022	0.208672	6.27885	3.41076e-10	3.24432e-09
ZIC5	101.498	1.31018	0.270276	4.84759	1.24972e-06	6.23912e-06
C2orf27A	45.472	1.30975	0.138848	9.43296	3.98693e-21	2.24998e-19
RP11-150O12.3	45.2849	1.3097	0.291332	4.49555	6.93899e-06	3.01006e-05
ENPP6	43.2638	1.30907	0.275835	4.74583	2.07654e-06	9.96941e-06
RP11-12A20.7	4.58434	1.30806	0.240922	5.42937	5.65523e-08	3.63164e-07
ASCL2	37.393	1.30801	0.199441	6.55837	5.43975e-11	5.91169e-10
UPK1A-AS1	12.4476	1.30726	0.313331	4.17213	3.0176e-05	0.000114895
ZNF711	93.3464	1.30694	0.207784	6.2899	3.17674e-10	3.04648e-09
NRSN2	644.262	1.30666	0.166155	7.86406	3.71874e-15	7.97012e-14
GPC2	18.0208	1.30638	0.144176	9.06101	1.29245e-19	5.47898e-18
RP11-54O7.17	37.3184	1.30612	0.171467	7.61734	2.58951e-14	4.84413e-13
GPRC5A	55.6097	1.30558	0.217873	5.99237	2.06801e-09	1.70606e-08
HRH2	12.0473	1.30452	0.217555	5.9963	2.01866e-09	1.66892e-08
PCSK1	11.3728	1.30369	0.19426	6.71107	1.93197e-11	2.24554e-10
LINC01121	9.26402	1.30289	0.246958	5.27575	1.32217e-07	7.96232e-07
PACSIN1	122.507	1.30086	0.224546	5.79326	6.90311e-09	5.24485e-08
TRPM6	17.3834	1.29981	0.234689	5.53843	3.05198e-08	2.06164e-07
DEPDC1	246.948	1.29946	0.143399	9.06185	1.28257e-19	5.45427e-18
CTD-3099C6.9	19.3252	1.29938	0.210583	6.1704	6.81192e-10	6.16784e-09
LUCAT1	78.1236	1.29875	0.288157	4.50709	6.57238e-06	2.86374e-05
SMPDL3B	89.6557	1.29861	0.218134	5.95326	2.62853e-09	2.13189e-08
HOXD1	9.58072	1.29824	0.295742	4.38979	1.13461e-05	4.7061e-05
RTKN2	81.1065	1.29795	0.162108	8.00666	1.17862e-15	2.71174e-14
RP4-673D20.3	1.44317	1.29782	0.220635	5.88219	4.04883e-09	3.18592e-08
TACSTD2	193.645	1.29736	0.241388	5.3746	7.6754e-08	4.81955e-07
CPNE4	4.57194	1.29619	0.293729	4.41287	1.02009e-05	4.27258e-05
EVX1	19.7172	1.29616	0.325421	3.98303	6.8042e-05	0.000241671
CCNB1	1045.64	1.29278	0.115349	11.2076	3.74052e-29	8.46143e-27
RP11-161H23.10	1.76437	1.29278	0.174542	7.40673	1.29453e-13	2.1766e-12
RP11-259N19.1	17.3778	1.29262	0.204523	6.32021	2.61212e-10	2.54398e-09
LINC01094	21.5334	1.2911	0.1551	8.32432	8.48116e-17	2.30844e-15
NDUFA4L2	1368.47	1.2907	0.14165	9.11188	8.09702e-20	3.53568e-18
NSUN7	48.4795	1.29026	0.285029	4.52677	5.9892e-06	2.63351e-05
VN1R81P	4.58268	1.29018	0.21036	6.13321	8.61224e-10	7.6639e-09
ZNF98	6.55505	1.28935	0.376353	3.42591	0.000612752	0.00175091
MAMSTR	67.6168	1.28915	0.127422	10.1172	4.63602e-24	4.55463e-22
P2RY6	122	1.28856	0.164388	7.83855	4.55772e-15	9.62268e-14
AC008440.10	1.62282	1.28842	0.219422	5.8719	4.30839e-09	3.37832e-08
FMN1	87.9194	1.28745	0.172051	7.48296	7.26696e-14	1.27689e-12
EN2	14.6817	1.28733	0.37342	3.44739	0.000566022	0.0016296
ABCB5	29.418	1.28662	0.361775	3.55641	0.000375961	0.00113217
RAP1GAP2	225.076	1.28631	0.176376	7.29299	3.03153e-13	4.74727e-12
AC019117.2	33.588	1.28498	0.195338	6.57826	4.75982e-11	5.21276e-10
RNF186	13.0076	1.28461	0.239517	5.36335	8.16939e-08	5.11185e-07
ZNF714	69.05	1.28396	0.16514	7.77499	7.54518e-15	1.5387e-13
CCDC74A	47.0073	1.28366	0.164227	7.81633	5.43838e-15	1.1375e-13
ARF4P2	4.13674	1.28351	0.25416	5.05003	4.41734e-07	2.41442e-06
WDR62	336.308	1.2835	0.114961	11.1646	6.07364e-29	1.29759e-26
BMP7	26.3469	1.28312	0.373809	3.43256	0.000597919	0.0017141
HJURP	387.071	1.28285	0.129087	9.93788	2.84831e-23	2.35195e-21
ADAM12	133.52	1.2825	0.210116	6.10379	1.03581e-09	9.08835e-09
TMPRSS3	460.256	1.28212	0.256783	4.99299	5.94512e-07	3.17344e-06
OACYLP	3.59607	1.28112	0.175021	7.31985	2.48242e-13	3.95409e-12
PDCD6IPP2	17.6066	1.28094	0.192544	6.65273	2.87711e-11	3.26788e-10
ZFP57	9.26748	1.27863	0.319544	4.00141	6.29651e-05	0.000225124
SLC44A4	79.4367	1.27862	0.196947	6.49222	8.4582e-11	8.89052e-10
RP11-566K19.6	5.7902	1.27855	0.231673	5.51878	3.41355e-08	2.28297e-07
FAM27C	5.66602	1.27847	0.26585	4.80898	1.51702e-06	7.45737e-06
MMP9	906.713	1.27826	0.213028	6.00044	1.96786e-09	1.63043e-08
SEMA3C	112.476	1.2782	0.233855	5.46578	4.60873e-08	3.00175e-07
RP11-383H13.1	173.012	1.27734	0.209512	6.09674	1.08251e-09	9.46109e-09
FOXM1	822.748	1.27678	0.133608	9.55615	1.22213e-21	7.65085e-20
TPX2	1416.05	1.27506	0.116591	10.9362	7.73894e-28	1.48803e-25
CERS1	42.5907	1.27444	0.296746	4.29472	1.74913e-05	6.97759e-05
CDK1	720.838	1.27432	0.123121	10.3501	4.17868e-25	4.91205e-23
FAM72D	19.6265	1.27351	0.146258	8.70724	3.11375e-18	1.04774e-16
SRPX2	210.78	1.27272	0.171012	7.4423	9.89485e-14	1.69656e-12
GAPDHP14	16.5779	1.27262	0.249399	5.10275	3.34752e-07	1.8746e-06
KIFC1	735.871	1.2726	0.128062	9.93737	2.86281e-23	2.3567e-21
FZD2	59.6835	1.27243	0.170912	7.44491	9.70134e-14	1.6655e-12
IGHV3-30	196.871	1.27039	0.329141	3.85971	0.000113521	0.000382846
IGSF11	5.89599	1.27036	0.299037	4.24816	2.15533e-05	8.4441e-05
PLAUR	334.182	1.27013	0.143149	8.87275	7.13601e-19	2.68288e-17
TOP2A	2101.39	1.26994	0.139721	9.08907	9.98904e-20	4.30232e-18
TRIM46	28.0804	1.26808	0.156599	8.09764	5.60355e-16	1.33831e-14
CENPF	1145.73	1.26763	0.130413	9.72009	2.4756e-22	1.71313e-20
RP11-108L7.15	7.74122	1.26648	0.154151	8.21584	2.10691e-16	5.3759e-15
FAM90A1	12.9203	1.266	0.202948	6.23806	4.43035e-10	4.14531e-09
SLC9A7P1	19.5343	1.26504	0.188613	6.70706	1.9858e-11	2.30413e-10
ORC6	155.284	1.26454	0.122883	10.2906	7.76612e-25	8.63869e-23
RP11-245P10.4	3.98079	1.2636	0.22325	5.66003	1.51345e-08	1.07979e-07
NPFFR2	63.0517	1.26327	0.394715	3.20047	0.00137201	0.00362446
AQPEP	9.3327	1.2627	0.21818	5.78742	7.14776e-09	5.42002e-08
AC069277.2	11.2829	1.26261	0.393381	3.20964	0.00132901	0.00352297
ASNSP1	43.7296	1.26183	0.444989	2.83565	0.00457325	0.0105518
DSCR8	73.4389	1.26114	0.464088	2.71745	0.00657864	0.014609
FAM81A	53.8527	1.26059	0.16191	7.78574	6.93062e-15	1.42308e-13
RP1-29C18.8	4.54496	1.26039	0.20286	6.21307	5.19605e-10	4.79673e-09
LARP6	211.569	1.25882	0.180603	6.9701	3.16724e-12	4.2502e-11
FABP5P7	2.50954	1.25853	0.177399	7.09437	1.2994e-12	1.84195e-11
ERBB4	3.15691	1.25747	0.320251	3.92653	8.61785e-05	0.00029891
HOXD10	20.8972	1.25705	0.290716	4.32398	1.53239e-05	6.17737e-05
C20orf195	3.62005	1.25675	0.228634	5.49676	3.86823e-08	2.5572e-07
AC112198.1	3.85509	1.25654	0.227939	5.51262	3.53527e-08	2.35851e-07
AJAP1	14.5682	1.25634	0.247797	5.07006	3.97695e-07	2.19017e-06
CENPE	256.041	1.25602	0.122444	10.258	1.08992e-24	1.16891e-22
SLC5A1	49.617	1.25599	0.325512	3.85852	0.000114078	0.000384626
MKI67	1522.98	1.25455	0.131145	9.56611	1.11005e-21	6.98162e-20
RP11-496H1.1	15.177	1.25445	0.170123	7.37377	1.65872e-13	2.73536e-12
HAS2-AS1	4.32199	1.25397	0.30063	4.17115	3.03066e-05	0.00011536
TROAP	443.867	1.25194	0.141461	8.85005	8.74804e-19	3.24364e-17
CDC20B	21.0639	1.24987	0.310667	4.02318	5.74186e-05	0.00020697
RP11-114M1.1	3.76636	1.24901	0.298223	4.18817	2.81209e-05	0.000107664
USH1G	6.22428	1.24883	0.385546	3.23911	0.00119904	0.00321037
RP11-352D13.5	1.78602	1.24874	0.26143	4.77657	1.78313e-06	8.65338e-06
CST6	2.63716	1.24851	0.230694	5.41198	6.23302e-08	3.97693e-07
DMKN	530.115	1.248	0.299688	4.16434	3.1225e-05	0.000118531
IGF2BP1	732.194	1.24769	0.292667	4.26317	2.01547e-05	7.94586e-05
TNFRSF11B	371.46	1.24719	0.207431	6.01256	1.82615e-09	1.52381e-08
RP1-97D16.1	2.19185	1.24705	0.283426	4.3999	1.083e-05	4.51078e-05
GLB1L3	20.1295	1.24657	0.331924	3.75559	0.000172933	0.000560394
SGOL2	205.458	1.246	0.100577	12.3885	3.01665e-35	1.80456e-32
CCNB2	488.264	1.2459	0.12722	9.79332	1.20279e-22	8.72718e-21
TXLNB	39.4631	1.24562	0.184781	6.74107	1.57224e-11	1.85384e-10
KCNH7	8.74217	1.24297	0.291285	4.2672	1.97944e-05	7.81873e-05
CCDC67	3.16962	1.24258	0.209509	5.93089	3.01303e-09	2.41608e-08
CTC-360J11.4	2.507	1.2424	0.2035	6.10515	1.02703e-09	9.01717e-09
SCD5	155.02	1.2422	0.183413	6.77272	1.2638e-11	1.5153e-10
SYNGR3	30.8249	1.24213	0.214395	5.79366	6.88697e-09	5.23406e-08
UHRF1	299.38	1.24202	0.145635	8.52829	1.48524e-17	4.50239e-16
HMGA1	4055.13	1.24122	0.106669	11.6362	2.69707e-31	8.54146e-29
MMP3	10.3773	1.24108	0.375502	3.30511	0.000949384	0.00259958
SLC6A8	1493.24	1.241	0.207704	5.97487	2.30275e-09	1.87842e-08
MBOAT4	41.6944	1.24013	0.242155	5.12122	3.03566e-07	1.71207e-06
FIRRE	13.0026	1.23944	0.206607	5.99902	1.98511e-09	1.64321e-08
B4GALNT4	166.584	1.23882	0.343624	3.60515	0.000311978	0.000955963
CENPI	102.176	1.23758	0.121703	10.1689	2.72963e-24	2.77278e-22
CDKL2	1.65512	1.23728	0.263849	4.68935	2.74079e-06	1.27934e-05
ANXA13	1371.15	1.23724	0.231567	5.34289	9.1476e-08	5.66209e-07
ASRGL1	350.773	1.23694	0.150938	8.19499	2.50622e-16	6.31693e-15
MELK	333.131	1.23674	0.125044	9.89045	4.57948e-23	3.62574e-21
CDC45	296.203	1.23602	0.119911	10.3078	6.49509e-25	7.37727e-23
SLC36A2	2.18346	1.2355	0.294241	4.19892	2.68195e-05	0.000103065
KLK1	3.73464	1.23462	0.262902	4.6961	2.65174e-06	1.24164e-05
TMEM130	28.3187	1.23402	0.255414	4.83143	1.35553e-06	6.72247e-06
FZD1	397.737	1.23354	0.139931	8.81533	1.19329e-18	4.28297e-17
BOLA3-AS1	17.4583	1.23344	0.1343	9.18421	4.14543e-20	1.9273e-18
RP11-320N21.1	1.97429	1.23178	0.213924	5.75799	8.5119e-09	6.36831e-08
CNTN5	12.1649	1.23063	0.325799	3.77727	0.000158556	0.000517792
ORC1	189.011	1.22984	0.120457	10.2098	1.79204e-24	1.87704e-22
MDFI	168.095	1.22964	0.204779	6.00472	1.91665e-09	1.59095e-08
CKAP2L	233.429	1.2289	0.127802	9.61562	6.86971e-22	4.42406e-20
RP11-443B20.1	25.6168	1.22869	0.129759	9.46902	2.82485e-21	1.63531e-19
SMC1B	55.8743	1.22812	0.239309	5.13193	2.86792e-07	1.6229e-06
SERPINI1	311.026	1.22793	0.135592	9.05612	1.35173e-19	5.70332e-18
CTD-2531D15.4	3.77551	1.22695	0.27851	4.40541	1.05584e-05	4.40515e-05
CCDC183	76.5565	1.22626	0.145855	8.40738	4.19279e-17	1.20198e-15
BPIFB1	20.1	1.22597	0.375012	3.26914	0.00107876	0.00291881
HORMAD1	3.21877	1.22572	0.216157	5.6705	1.42382e-08	1.02126e-07
ABCC1	747.345	1.22566	0.13877	8.83236	1.0249e-18	3.74346e-17
DDR1	1940.9	1.22518	0.180515	6.78713	1.14382e-11	1.38198e-10
S100A2	43.3824	1.22502	0.221753	5.52425	3.30903e-08	2.21876e-07
MST1R	144.465	1.22376	0.227315	5.38357	7.30241e-08	4.60575e-07
CASC15	53.669	1.22283	0.199239	6.13752	8.3819e-10	7.47127e-09
ECT2	622.781	1.22273	0.114682	10.662	1.53266e-26	2.44129e-24
EPS8L1	184.875	1.2224	0.243966	5.01052	5.42838e-07	2.91495e-06
SERPINE2	1218.45	1.22182	0.190861	6.4016	1.53759e-10	1.55602e-09
RP11-126L15.4	9.90283	1.2217	0.170036	7.18495	6.72338e-13	9.94432e-12
GINS1	424.154	1.22111	0.122544	9.96461	2.17734e-23	1.87858e-21
HCAR2	25.634	1.22055	0.210019	5.81163	6.18678e-09	4.74614e-08
NCCRP1	9.79201	1.22029	0.223327	5.46415	4.65126e-08	3.02652e-07
AC141928.1	29.4847	1.22028	0.261539	4.66575	3.07501e-06	1.42523e-05
RP11-356M20.1	39.0444	1.22005	0.209459	5.82478	5.71875e-09	4.41098e-08
PMAIP1	46.5472	1.21982	0.185231	6.5854	4.5366e-11	4.98859e-10
FAM182B	12.5004	1.21927	0.167556	7.27679	3.41864e-13	5.29191e-12
RP11-276H19.2	16.7744	1.21898	0.422739	2.88352	0.00393259	0.00923424
KIAA0319	16.3865	1.2186	0.162895	7.48089	7.38204e-14	1.29221e-12
KCNJ9	2.8967	1.2185	0.279016	4.36713	1.25889e-05	5.17691e-05
UBE2SP1	12.2064	1.21836	0.150211	8.11101	5.02017e-16	1.20875e-14
TMEM54	679.777	1.21794	0.159928	7.61552	2.62624e-14	4.90603e-13
RASGEF1C	3.55306	1.21791	0.231963	5.25045	1.51725e-07	9.05204e-07
KIAA0101	442.645	1.21699	0.115457	10.5406	5.61565e-26	8.03919e-24
XRCC2	117.664	1.21645	0.121272	10.0307	1.11672e-23	1.01557e-21
TLX2	5.79524	1.21625	0.345248	3.52282	0.000426978	0.00126808
SMOX	556.024	1.21596	0.130254	9.33527	1.00733e-20	5.26059e-19
MRPS17P1	1.96722	1.21505	0.207485	5.85609	4.73881e-09	3.6975e-08
ADAM23	142.043	1.21464	0.254181	4.77863	1.7649e-06	8.57261e-06
AKR1B10P1	104.732	1.21454	0.314811	3.858	0.000114319	0.000385246
MAFG-AS1	127.779	1.21444	0.153138	7.93037	2.18489e-15	4.89717e-14
PRSS44	2.48117	1.21394	0.289644	4.19116	2.77534e-05	0.000106393
RP11-650L12.2	5.49368	1.21381	0.204503	5.93539	2.93156e-09	2.35566e-08
HOXB8	4.56595	1.21267	0.268885	4.51	6.48272e-06	2.83017e-05
FABP5	316.289	1.21247	0.125571	9.65563	4.65275e-22	3.08491e-20
PLSCR2	2.60715	1.21203	0.231981	5.2247	1.74434e-07	1.02771e-06
LINC00221	149.658	1.21203	0.471651	2.56975	0.0101771	0.0215359
NPM1P9	2.38003	1.21143	0.143164	8.4618	2.63275e-17	7.73702e-16
RP11-973H7.4	4.62747	1.21114	0.323991	3.73819	0.000185352	0.000596614
VLDLR	399.709	1.21106	0.22457	5.39277	6.93791e-08	4.39749e-07
PTK7	689.872	1.20926	0.194704	6.21077	5.2725e-10	4.86397e-09
NFE2L3	365.254	1.20912	0.122905	9.8379	7.73081e-23	5.82929e-21
LRRC37A4P	20.7528	1.20802	0.176456	6.84602	7.59321e-12	9.47181e-11
RNASE7	26.9245	1.20753	0.204023	5.91859	3.24711e-09	2.5922e-08
VSTM5	5.30575	1.20744	0.174043	6.93759	3.9885e-12	5.23228e-11
FKBP9P1	22.442	1.20695	0.153585	7.85851	3.8872e-15	8.29157e-14
ZNF365	7.46479	1.20655	0.228368	5.28336	1.26836e-07	7.65884e-07
ESRP1	355.161	1.20576	0.401527	3.00294	0.00267385	0.00656906
ZNF66	16.6429	1.20562	0.182815	6.59473	4.26036e-11	4.70598e-10
PCDHB6	24.716	1.20541	0.201653	5.97762	2.2642e-09	1.85089e-08
ZNF812	41.2748	1.20455	0.254971	4.72426	2.30958e-06	1.09902e-05
IL1A	2.18921	1.20404	0.205	5.87336	4.27043e-09	3.3505e-08
AP000569.9	2.47358	1.20373	0.247509	4.86335	1.15413e-06	5.8147e-06
RNF224	5.41393	1.20322	0.210678	5.71121	1.12178e-08	8.22035e-08
TRAM1L1	45.2551	1.20281	0.232758	5.16765	2.37058e-07	1.36441e-06
SLC5A11	137.187	1.20268	0.231558	5.19386	2.0598e-07	1.19772e-06
COL6A4P1	3.53951	1.20196	0.238182	5.04641	4.50191e-07	2.45715e-06
RP3-439F8.1	12.7302	1.20157	0.173325	6.9325	4.13476e-12	5.40308e-11
CARD14	36.0689	1.20125	0.168361	7.13497	9.68095e-13	1.39285e-11
ARL9	5.61967	1.20085	0.195341	6.14746	7.8733e-10	7.05296e-09
SNAP25	237.073	1.20077	0.240074	5.00165	5.68414e-07	3.04526e-06
RAET1K	4.83117	1.20063	0.170125	7.05735	1.69705e-12	2.36944e-11
PCDHA10	15.0839	1.19984	0.247896	4.84009	1.29781e-06	6.45523e-06
ZNF738	65.3765	1.19962	0.143312	8.37067	5.7291e-17	1.59782e-15
RP3-323A16.1	16.1739	1.19908	0.248607	4.8232	1.41274e-06	6.98686e-06
DUSP4	269.37	1.19869	0.177309	6.76043	1.37586e-11	1.63807e-10
FAM72B	22.07	1.19864	0.136658	8.77102	1.77048e-18	6.16553e-17
ZNF229	101.941	1.19862	0.184585	6.49357	8.38254e-11	8.81444e-10
CDCA3	370.045	1.19847	0.123152	9.7316	2.21085e-22	1.54984e-20
RP11-381E24.1	3.32631	1.19824	0.184141	6.50721	7.6557e-11	8.11034e-10
SNCAIP	167.671	1.19818	0.189856	6.31101	2.77218e-10	2.69111e-09
HLA-DQB2	308.06	1.19814	0.184846	6.48182	9.0625e-11	9.46289e-10
FANCB	21.915	1.19808	0.119271	10.0451	9.65602e-24	8.97038e-22
COLCA2	136.324	1.19675	0.167352	7.15113	8.60653e-13	1.24827e-11
ZC3HAV1L	31.036	1.19669	0.184066	6.5014	7.95735e-11	8.39686e-10
ZNF320	365.397	1.19645	0.16102	7.43045	1.08228e-13	1.84159e-12
KIF11	400.673	1.19607	0.106798	11.1994	4.10357e-29	9.13641e-27
PCDHA7	6.13769	1.19605	0.250353	4.77747	1.77511e-06	8.61908e-06
PLTP	1561.93	1.19604	0.160325	7.46011	8.64493e-14	1.49944e-12
CHAF1B	308.207	1.19529	0.129795	9.20901	3.29146e-20	1.57376e-18
RP5-1009E24.8	7.01821	1.1948	0.176554	6.76733	1.31182e-11	1.56599e-10
LRRC37A6P	34.2247	1.19475	0.181739	6.57395	4.89966e-11	5.35067e-10
E2F2	131.216	1.19449	0.129431	9.2288	2.73678e-20	1.32264e-18
CPNE9	4.81036	1.19303	0.176992	6.74059	1.5775e-11	1.85841e-10
INSL3	5.24196	1.19256	0.204019	5.84531	5.05635e-09	3.93273e-08
RSPH14	20.1165	1.19253	0.176904	6.74115	1.57136e-11	1.85362e-10
ZNF670	3.86187	1.19247	0.193115	6.17495	6.6185e-10	6.00888e-09
CHRNA5	20.6032	1.1902	0.174318	6.82776	8.6249e-12	1.06697e-10
MTFR2	75.7805	1.19007	0.122663	9.70195	2.95777e-22	2.02596e-20
TMEM179	24.665	1.1895	0.420817	2.82663	0.00470399	0.0108154
PTPN13	112.627	1.18937	0.209947	5.66508	1.46952e-08	1.05123e-07
AC073869.20	3.45944	1.189	0.181464	6.55225	5.66753e-11	6.132e-10
C3orf80	32.452	1.18882	0.197181	6.02906	1.64911e-09	1.38683e-08
MYLK2	7.36536	1.18827	0.154278	7.70214	1.33803e-14	2.60814e-13
TFAP2C	18.233	1.18673	0.346918	3.42079	0.0006244	0.00178053
2022-09-03	74.6826	1.1866	0.196247	6.04648	1.48046e-09	1.25996e-08
CDR2L	273.825	1.18622	0.136881	8.66604	4.47393e-18	1.47229e-16
IL12A	11.2718	1.18617	0.160778	7.37767	1.61086e-13	2.66193e-12
PAFAH1B3	898.578	1.18601	0.141801	8.36388	6.06872e-17	1.68764e-15
STXBP5-AS1	20.69	1.1857	0.155802	7.6103	2.73456e-14	5.10128e-13
CDC37P1	2.0769	1.18568	0.256571	4.62125	3.81426e-06	1.73792e-05
ZNF492	11.039	1.1844	0.276185	4.28841	1.79956e-05	7.15967e-05
AC061992.2	3.64996	1.18434	0.236286	5.01233	5.37738e-07	2.88987e-06
MDGA2	32.0237	1.18425	0.451885	2.62068	0.00877542	0.0188679
EPHB6	331.692	1.184	0.201088	5.88794	3.91042e-09	3.08694e-08
FSIP2	29.4204	1.18393	0.215242	5.50044	3.78835e-08	2.5087e-07
RP11-1094H24.4	2.42178	1.18374	0.294422	4.02057	5.80582e-05	0.000209135
PDZD7	19.4274	1.18336	0.135846	8.71104	3.01112e-18	1.01447e-16
RNF103-CHMP3	3.43514	1.18336	0.194321	6.08969	1.13129e-09	9.83629e-09
KC6	17.8557	1.18325	0.413984	2.85821	0.00426041	0.00991751
SOX21	2.54554	1.1832	0.324819	3.64265	0.000269844	0.000839568
MYCN	125.129	1.18235	0.244619	4.83343	1.342e-06	6.66275e-06
RP11-701H24.8	2.30269	1.18113	0.277164	4.2615	2.0306e-05	8.00082e-05
LAPTM4B	5794.49	1.18069	0.128566	9.18355	4.17116e-20	1.93263e-18
RP11-313J2.1	45.0861	1.18052	0.226772	5.20575	1.93209e-07	1.13016e-06
ENTPD2	228.288	1.18036	0.159657	7.39311	1.43433e-13	2.39076e-12
FCGR1A	81.9476	1.18005	0.172981	6.82186	8.98671e-12	1.10564e-10
SBSN	3.41039	1.17986	0.328028	3.59683	0.000322124	0.000983513
CYP4F35P	2.75413	1.17968	0.248579	4.7457	2.07789e-06	9.97408e-06
C5orf58	49.9907	1.17901	0.279611	4.21661	2.48006e-05	9.60033e-05
APBA2	96.2738	1.17898	0.19519	6.04018	1.5394e-09	1.3064e-08
AFF2	23.7152	1.17898	0.27975	4.21441	2.50432e-05	9.69005e-05
CTC-548K16.1	2.64399	1.17894	0.249803	4.71948	2.36447e-06	1.12217e-05
TRIM45	194.5	1.17881	0.112882	10.4428	1.58047e-25	2.01633e-23
TFAP2E	19.9736	1.17863	0.160831	7.32833	2.33035e-13	3.7362e-12
PAQR5	580.199	1.17779	0.222387	5.29614	1.18279e-07	7.18565e-07
GAP43	11.3283	1.17769	0.245318	4.80067	1.58133e-06	7.74946e-06
FOXO6	55.2131	1.17741	0.252281	4.66706	3.05539e-06	1.41661e-05
MAGEA3	451.834	1.1769	0.492622	2.38905	0.016892	0.0336843
STK32A	10.1127	1.17675	0.225024	5.22944	1.70026e-07	1.00415e-06
DLG3	339.382	1.17672	0.168936	6.96549	3.27258e-12	4.38064e-11
RP11-173E2.1	4.17986	1.17618	0.218693	5.37822	7.5224e-08	4.7312e-07
ENPP5	149.148	1.17598	0.270481	4.34773	1.37555e-05	5.60274e-05
RAP1GAP	2476.92	1.17584	0.148677	7.90865	2.60202e-15	5.73658e-14
NMNAT2	24.7735	1.17452	0.187952	6.24904	4.12986e-10	3.88034e-09
HOXA-AS3	4.26164	1.17446	0.284712	4.12508	3.70603e-05	0.000138675
PAPLN	665.516	1.17411	0.202483	5.79853	6.68984e-09	5.10153e-08
AC010907.2	4.08647	1.17282	0.269696	4.34869	1.36955e-05	5.57915e-05
CDC6	639.014	1.17274	0.126656	9.25929	2.05801e-20	1.01837e-18
RP1-140K8.5	76.1133	1.17249	0.217785	5.38368	7.29776e-08	4.6039e-07
AC090945.1	2.91533	1.17228	0.18058	6.49174	8.48503e-11	8.90829e-10
RP11-67C2.2	3.69432	1.17195	0.229562	5.10513	3.30559e-07	1.85227e-06
MITF	195.717	1.17195	0.130097	9.00827	2.09335e-19	8.6032e-18
PLA2G7	374.96	1.1718	0.165473	7.08153	1.42569e-12	2.01461e-11
MYB	30.5062	1.17163	0.16225	7.22117	5.15426e-13	7.73828e-12
NEK2	389.186	1.17066	0.133	8.80194	1.34465e-18	4.79427e-17
CALN1	3.73634	1.17047	0.324352	3.60865	0.000307799	0.000945093
CHRNA6	2.26033	1.17024	0.270164	4.33159	1.48037e-05	5.99431e-05
AC108676.1	12.9068	1.17004	0.177829	6.5796	4.71711e-11	5.1723e-10
AC002310.10	1.36369	1.16959	0.20436	5.72321	1.04531e-08	7.71345e-08
MIR210	1.55366	1.16822	0.230606	5.06587	4.0653e-07	2.23517e-06
HOMER3	599.236	1.16779	0.124598	9.37246	7.08583e-21	3.83019e-19
ZEB2P1	4.70294	1.16756	0.309571	3.77155	0.000162234	0.000528713
GRHL2	34.6936	1.16726	0.312071	3.74038	0.000183741	0.000591926
RP11-336K24.12	10.5763	1.16623	0.168447	6.92342	4.40868e-12	5.73597e-11
NDC80	376.117	1.16594	0.116532	10.0053	1.44462e-23	1.29626e-21
YWHAEP1	6.08683	1.1653	0.328294	3.54955	0.00038589	0.00115935
RP11-785D18.3	29.8619	1.16495	0.392172	2.97051	0.00297302	0.0072009
UNC13A	54.6226	1.16422	0.258462	4.50444	6.65477e-06	2.89449e-05
SPESP1	59.4988	1.16382	0.28558	4.07529	4.59578e-05	0.00016841
PROM2	41.052	1.16327	0.239825	4.85051	1.23145e-06	6.16619e-06
RAD51	158.904	1.16173	0.112816	10.2976	7.22529e-25	8.10407e-23
POLQ	137.151	1.16166	0.131643	8.82436	1.10091e-18	3.98325e-17
STAC2	2.77896	1.16162	0.285641	4.06671	4.76824e-05	0.000174279
GSG2	39.0097	1.16153	0.126825	9.15852	5.2615e-20	2.35273e-18
CXCL8	767.12	1.16116	0.238281	4.87306	1.09884e-06	5.56846e-06
FAM183A	14.1583	1.16066	0.315001	3.68462	0.000229042	0.000723405
CFTR	175.105	1.16056	0.348935	3.326	0.000881031	0.00243301
LMX1B	17.69	1.16016	0.370063	3.13503	0.00171838	0.00444608
RP11-244M2.1	25.1136	1.15988	0.245399	4.7265	2.28427e-06	1.08813e-05
EMR1	34.7277	1.15937	0.181516	6.38714	1.69015e-10	1.69829e-09
RP1-273G13.2	1.76243	1.15887	0.228845	5.06399	4.10566e-07	2.2546e-06
IL31RA	5.63988	1.15881	0.26579	4.35987	1.3014e-05	5.32894e-05
AUNIP	41.1462	1.15876	0.112092	10.3376	4.76349e-25	5.55102e-23
DPY19L2P2	23.4543	1.15771	0.16026	7.22393	5.05073e-13	7.59133e-12
RP3-460G2.2	34.2367	1.15758	0.294412	3.93183	8.43024e-05	0.000293007
B4GALNT3	110.942	1.15521	0.220134	5.24776	1.5396e-07	9.17727e-07
KCNQ4	34.9512	1.15509	0.159686	7.23353	4.70588e-13	7.13275e-12
AIM2	30.684	1.15348	0.214922	5.36697	8.00715e-08	5.01967e-07
GPAT2	116.032	1.15327	0.181466	6.35533	2.07985e-10	2.05987e-09
AC007966.1	5.20477	1.15267	0.227295	5.07125	3.9521e-07	2.17782e-06
PLCH1	37.4446	1.15265	0.19088	6.03863	1.55428e-09	1.31733e-08
LINC01152	33.3501	1.15187	0.257793	4.46821	7.88761e-06	3.38369e-05
RP11-469N6.1	10.096	1.15085	0.370775	3.10391	0.00190981	0.00487764
FAM46B	26.9227	1.15067	0.162495	7.08124	1.4287e-12	2.01673e-11
C20orf197	4.40747	1.1503	0.187332	6.14042	8.23016e-10	7.35306e-09
CDCA5	610.973	1.15015	0.118665	9.69238	3.24876e-22	2.21401e-20
LINC00488	18.3157	1.15011	0.374733	3.06915	0.00214669	0.00540873
CIB2	142.07	1.14914	0.169959	6.76126	1.36796e-11	1.62939e-10
EXO1	227.982	1.1473	0.125575	9.13641	6.45621e-20	2.85847e-18
KCND2	15.0478	1.14607	0.264704	4.32964	1.49355e-05	6.04494e-05
TUBB2B	135.437	1.14564	0.14927	7.67494	1.65496e-14	3.1776e-13
GPR63	7.90038	1.14491	0.191609	5.97523	2.29765e-09	1.87539e-08
RP11-44N12.5	4.20738	1.14486	0.326649	3.50486	0.000456845	0.001348
LINC00511	207.93	1.14437	0.230404	4.96679	6.80692e-07	3.58653e-06
SLC25A21	12.3495	1.14325	0.19187	5.95845	2.54639e-09	2.06839e-08
EVPL	198.249	1.14284	0.294809	3.87655	0.000105948	0.000359874
CDC25A	201.808	1.14182	0.132819	8.59682	8.19554e-18	2.59243e-16
ETV4	1054.08	1.14144	0.217771	5.24149	1.59286e-07	9.44456e-07
RAB19	5.08158	1.14074	0.272869	4.18052	2.9084e-05	0.000111115
ERN2	4.06873	1.14058	0.332105	3.43441	0.000593854	0.00170408
AL035610.1	17.5992	1.14058	0.450771	2.53029	0.0113969	0.0238267
KLHDC8A	26.9768	1.14043	0.260197	4.38295	1.17084e-05	4.8437e-05
EME1	115.063	1.14022	0.121854	9.35722	8.18659e-21	4.37252e-19
OTX1	64.8343	1.1397	0.190712	5.97603	2.28639e-09	1.8679e-08
AC006273.4	6.69626	1.13946	0.20207	5.63897	1.71071e-08	1.20804e-07
PCDHAC2	31.534	1.13903	0.308203	3.6957	0.00021928	0.000694693
TCTN2	201.015	1.13847	0.113387	10.0405	1.01134e-23	9.32336e-22
SGOL1	143.919	1.13796	0.126509	8.99504	2.3615e-19	9.50213e-18
CTD-3187F8.14	2.72241	1.13767	0.20352	5.58996	2.27119e-08	1.57047e-07
DAND5	7.86924	1.13734	0.185892	6.11824	9.4612e-10	8.35858e-09
VN1R48P	6.0398	1.13703	0.265416	4.28396	1.83595e-05	7.29905e-05
SPC25	153.585	1.13695	0.115273	9.86305	6.01903e-23	4.64259e-21
SPACA6P	54.4209	1.13637	0.15609	7.28024	3.33227e-13	5.17019e-12
LPCAT1	2014.47	1.13636	0.125329	9.06705	1.22281e-19	5.24151e-18
PIF1	137.032	1.13581	0.131633	8.62858	6.21169e-18	2.01461e-16
ACRV1	5.78693	1.13575	0.15087	7.52804	5.15091e-14	9.2131e-13
TLDC2	134.785	1.13554	0.150523	7.54396	4.55917e-14	8.25896e-13
SLC25A24	283.906	1.13473	0.154431	7.34782	2.01468e-13	3.26508e-12
BPIFB2	533.453	1.13429	0.375719	3.01898	0.00253625	0.0062659
TEX19	11.5747	1.13428	0.212222	5.34475	9.05396e-08	5.61058e-07
GALNT3	69.4263	1.13411	0.200541	5.65522	1.55645e-08	1.109e-07
IGLV9-49	17.6519	1.13332	0.351909	3.22048	0.00127978	0.00340453
LINC01572	9.03229	1.13304	0.157702	7.18469	6.73621e-13	9.95782e-12
GOLGA7B	200.525	1.13265	0.250677	4.51837	6.23184e-06	2.7331e-05
SLC30A3	48.7888	1.13225	0.250951	4.51183	6.42704e-06	2.80951e-05
RP11-395G23.3	21.1299	1.13164	0.174351	6.49057	8.55139e-11	8.96398e-10
TACC3	1373.97	1.1312	0.105065	10.7667	4.94594e-27	8.64544e-25
ASF1B	453.685	1.13053	0.129568	8.72541	2.65208e-18	8.96876e-17
FOXP4-AS1	19.0606	1.12978	0.198826	5.68226	1.32927e-08	9.60607e-08
GAPDHP33	1.14602	1.12927	0.223509	5.05245	4.36185e-07	2.38458e-06
KIAA1244	423.045	1.12893	0.22513	5.01459	5.31463e-07	2.85957e-06
TSPAN15	837.377	1.12878	0.149456	7.55262	4.26594e-14	7.76435e-13
RP11-174G6.1	1.54167	1.1284	0.254325	4.43682	9.12957e-06	3.86474e-05
SLC2A1-AS1	8.61243	1.12807	0.201515	5.59795	2.16899e-08	1.50715e-07
GRAMD2	4.99044	1.12792	0.191745	5.8824	4.04367e-09	3.1828e-08
RP11-680F20.10	1.25616	1.12775	0.244626	4.61008	4.02517e-06	1.82813e-05
PDGFRL	86.3846	1.12736	0.144219	7.81699	5.40994e-15	1.13243e-13
FAM171A2	68.2959	1.12723	0.159544	7.06535	1.60212e-12	2.24739e-11
AC013439.4	3.80022	1.12706	0.232245	4.85292	1.21656e-06	6.10069e-06
TMEM132B	17.3075	1.12668	0.202805	5.55546	2.76874e-08	1.88596e-07
HOXC6	26.7215	1.12661	0.340114	3.31247	0.000924773	0.00253839
CXCR2	14.6831	1.12651	0.190403	5.91645	3.28966e-09	2.62151e-08
RP11-103B5.4	5.95563	1.12632	0.212877	5.29096	1.21676e-07	7.37538e-07
P3H4	684.108	1.12627	0.120728	9.32893	1.06949e-20	5.55782e-19
GGNBP1	1.33568	1.12442	0.197178	5.70254	1.18038e-08	8.62037e-08
AC005355.2	181.612	1.12377	0.159843	7.03045	2.05867e-12	2.84483e-11
PKMYT1	297.573	1.12259	0.120452	9.31984	1.16516e-20	5.9857e-19
PTTG1	832.844	1.12252	0.140018	8.01697	1.08384e-15	2.50223e-14
SH2D3A	214.678	1.12242	0.163532	6.8636	6.71463e-12	8.45422e-11
RP11-501C14.7	7.13103	1.12136	0.27013	4.15117	3.30785e-05	0.000124869
GSDMC	24.5614	1.12087	0.215263	5.20699	1.91928e-07	1.1234e-06
TLR10	28.0398	1.12007	0.204305	5.48232	4.19786e-08	2.76086e-07
RP11-430H10.1	3.2128	1.11955	0.263915	4.24206	2.21473e-05	8.65414e-05
CNTNAP1	201.662	1.11878	0.145617	7.68301	1.55392e-14	3.00071e-13
FCGR1B	16.4785	1.11857	0.166777	6.70698	1.98692e-11	2.30444e-10
EVC2	103.616	1.11833	0.195477	5.72101	1.05892e-08	7.79895e-08
RP11-797A18.6	3.99754	1.11761	0.184787	6.04812	1.46543e-09	1.24796e-08
LINC00943	4.97125	1.11722	0.211576	5.28048	1.28845e-07	7.76442e-07
CTHRC1	375.268	1.11693	0.207041	5.39473	6.86249e-08	4.35277e-07
USP32P3	3.60011	1.11692	0.229422	4.86842	1.12496e-06	5.68262e-06
LINC00506	4.4852	1.11645	0.217333	5.13706	2.79074e-07	1.58323e-06
HR	62.4749	1.11608	0.203624	5.48109	4.2272e-08	2.77744e-07
AP000476.1	3.63278	1.11601	0.208387	5.35548	8.53282e-08	5.32194e-07
PLA2G4A	46.6233	1.11598	0.180946	6.1675	6.93766e-10	6.27536e-09
CTA-293F17.1	7.95863	1.11524	0.285772	3.90254	9.5187e-05	0.000327038
AC020571.3	6.91245	1.11487	0.222313	5.01487	5.30701e-07	2.85605e-06
NRCAM	579.59	1.11482	0.275799	4.04214	5.29647e-05	0.000191834
ACPT	17.1717	1.11366	0.258518	4.30787	1.64838e-05	6.60504e-05
NKAIN4	3.22122	1.11313	0.233039	4.77657	1.78314e-06	8.65338e-06
ACAN	90.0834	1.11248	0.224954	4.94538	7.59974e-07	3.97315e-06
RP11-32D17.4	2.19738	1.11245	0.209548	5.3088	1.10347e-07	6.73263e-07
MIR181A2HG	6.98473	1.1124	0.186045	5.9792	2.24234e-09	1.83581e-08
CST2	20.4708	1.11228	0.281297	3.95412	7.68171e-05	0.000269742
S100P	3378.92	1.11203	0.331057	3.35903	0.000782152	0.00218592
HK2	522.8	1.11175	0.223546	4.97326	6.58363e-07	3.48388e-06
EIF2S3L	10.3866	1.10935	0.150397	7.37612	1.62967e-13	2.68971e-12
C1orf186	195.793	1.10733	0.260551	4.24994	2.13823e-05	8.38564e-05
TET1	72.6626	1.10675	0.145702	7.59603	3.05349e-14	5.66484e-13
KIAA1024	13.7933	1.10567	0.183325	6.03123	1.62719e-09	1.37097e-08
GPR156	2.95731	1.1046	0.194975	5.66533	1.46743e-08	1.05002e-07
EGF	65.4874	1.10453	0.359047	3.07629	0.00209596	0.00529726
RP11-545P7.9	3.34776	1.10387	0.185686	5.94481	2.76775e-09	2.23538e-08
GPSM2	245.417	1.10341	0.0915299	12.0552	1.82164e-33	8.75654e-31
HIST3H2BB	12.5182	1.10252	0.303078	3.63773	0.000275051	0.000853792
RP13-714J12.1	6.50424	1.10236	0.277564	3.97154	7.14099e-05	0.000252301
RP11-561C5.4	1.28315	1.1009	0.18535	5.93958	2.85759e-09	2.30298e-08
AC005682.6	21.3872	1.10079	0.164922	6.67464	2.47847e-11	2.83665e-10
TRIM59	103.325	1.10026	0.113541	9.69042	3.31177e-22	2.25125e-20
RP11-146E13.5	3.76807	1.10019	0.234597	4.6897	2.73608e-06	1.27736e-05
RP11-363N22.3	7.86518	1.10009	0.13617	8.0788	6.54064e-16	1.5431e-14
MARK1	56.6274	1.09981	0.171506	6.41266	1.43006e-10	1.45213e-09
KCNK9	57.7436	1.09975	0.346342	3.17534	0.0014966	0.0039243
RP11-843B15.4	2.12485	1.09949	0.207275	5.30452	1.12967e-07	6.88313e-07
RP11-308D16.2	13.3434	1.09948	0.139214	7.89783	2.83803e-15	6.19602e-14
TREM2	265.227	1.0992	0.162382	6.76923	1.29468e-11	1.54896e-10
PHLDA2	383.268	1.09815	0.180486	6.0844	1.16927e-09	1.01501e-08
PBK	284.195	1.09782	0.134068	8.1885	2.645e-16	6.62948e-15
TMC6	1061.5	1.0977	0.152564	7.19506	6.24326e-13	9.28008e-12
BHLHE41	177.109	1.0972	0.198675	5.52256	3.34097e-08	2.23832e-07
STRC	7.36183	1.09707	0.21812	5.02968	4.9131e-07	2.66001e-06
RP11-528A4.2	8.64206	1.09628	0.228329	4.80131	1.57627e-06	7.72608e-06
PLCD3	340.566	1.09575	0.14064	7.79115	6.64013e-15	1.36551e-13
FUNDC2P2	10.9143	1.0956	0.274879	3.98574	6.72694e-05	0.000239148
ARHGAP11A	395.902	1.09475	0.113308	9.66173	4.38412e-22	2.93572e-20
GNL3LP1	1.59531	1.0946	0.167756	6.52497	6.80148e-11	7.2741e-10
RP11-519G16.3	2.58043	1.09433	0.214288	5.10681	3.27651e-07	1.83674e-06
SNORD3B-1	1.8334	1.09383	0.273569	3.99836	6.37831e-05	0.000227716
LDOC1	254.69	1.09354	0.197487	5.53724	3.07269e-08	2.07399e-07
PSMC1P10	3.23652	1.09347	0.283771	3.85336	0.000116508	0.000391838
FAM72C	13.4294	1.09344	0.157369	6.94825	3.69854e-12	4.89724e-11
RP11-177B4.1	3.78498	1.09328	0.166758	6.55611	5.52289e-11	5.98754e-10
CDKL1	27.1627	1.09323	0.139537	7.83472	4.69894e-15	9.91307e-14
KIAA1377	32.3638	1.09301	0.159892	6.83591	8.14867e-12	1.01085e-10
RP11-150O12.6	5.68742	1.09211	0.208462	5.23888	1.61552e-07	9.57258e-07
GRIK2	23.3239	1.09195	0.298898	3.65325	0.000258946	0.000809025
PDZD3	9.39003	1.09193	0.245827	4.44187	8.91802e-06	3.78352e-05
TMSB15B	1.70899	1.09134	0.224071	4.8705	1.11315e-06	5.6325e-06
RP11-328N19.1	30.9258	1.09017	0.264594	4.12018	3.7857e-05	0.000141322
PCNXL2	196.803	1.08946	0.158529	6.87229	6.31813e-12	7.99989e-11
RP11-158L12.4	20.5754	1.08921	0.131997	8.25182	1.56006e-16	4.07722e-15
LINC00348	21.815	1.08902	0.400405	2.7198	0.00653224	0.0145131
HERC2P3	94.6018	1.08877	0.216383	5.03168	4.86203e-07	2.63554e-06
SLC8A1-AS1	1.24898	1.08863	0.22714	4.79275	1.64508e-06	8.04139e-06
BMPR1B	16.1601	1.08784	0.260081	4.1827	2.88068e-05	0.000110149
RP11-118K6.3	1.99926	1.08739	0.224281	4.84835	1.24493e-06	6.22094e-06
SLC22A15	174.994	1.08722	0.198862	5.4672	4.57201e-08	2.98216e-07
SLIT1	16.3119	1.08716	0.148467	7.32256	2.43283e-13	3.882e-12
RP11-550A5.2	2.10558	1.08685	0.218974	4.96339	6.92743e-07	3.64645e-06
TANC2	291.482	1.08678	0.165834	6.5534	5.62415e-11	6.08997e-10
UGT1A5	9.84798	1.08665	0.294805	3.68599	0.000227814	0.000719948
AC024937.6	7.24657	1.08646	0.174382	6.23033	4.6544e-10	4.33685e-09
RP1-239B22.5	77.2037	1.08629	0.196317	5.53336	3.14153e-08	2.11681e-07
NEURL1	92.114	1.08627	0.21394	5.07745	3.82536e-07	2.11404e-06
RP11-404P21.3	74.0833	1.08621	0.23639	4.59502	4.32714e-06	1.94906e-05
SNHG3	594.976	1.08568	0.118403	9.16932	4.75996e-20	2.153e-18
PCDHAC1	12.6105	1.08548	0.359756	3.01726	0.00255071	0.00629815
RP11-468N14.09	4.09648	1.08545	0.268081	4.04895	5.14487e-05	0.000186701
KIAA1211	49.3019	1.0844	0.237133	4.57294	4.80919e-06	2.15047e-05
RP11-138A9.1	4.96371	1.0835	0.219152	4.94404	7.65202e-07	3.99505e-06
B3GNT7	147.33	1.08345	0.190852	5.67692	1.37145e-08	9.86851e-08
RP11-129M6.1	21.9108	1.08287	0.381847	2.83586	0.00457022	0.0105475
RUNDC3A-AS1	3.85195	1.08251	0.191432	5.65478	1.56042e-08	1.11095e-07
CCDC144CP	1.45756	1.08188	0.245663	4.4039	1.06322e-05	4.43251e-05
NPFFR1	3.09614	1.0817	0.24407	4.43193	9.33929e-06	3.94421e-05
PSRC1	247.11	1.08127	0.106902	10.1146	4.75761e-24	4.64022e-22
PITPNM3	45.1095	1.0812	0.197075	5.48622	4.10614e-08	2.70252e-07
RP11-156K13.3	13.4512	1.08097	0.270305	3.99907	6.35927e-05	0.000227156
SNRK-AS1	1.50196	1.08054	0.217435	4.96949	6.71289e-07	3.54461e-06
C4orf47	11.7923	1.08024	0.151305	7.13948	9.36835e-13	1.35076e-11
LINC00865	17.4338	1.08014	0.160157	6.74427	1.53801e-11	1.81586e-10
SPEF1	9.98389	1.07949	0.175585	6.14794	7.84952e-10	7.034e-09
B3GALNT1	130.227	1.07946	0.122409	8.81848	1.16025e-18	4.18669e-17
CTD-2331H12.7	2.77259	1.07869	0.239687	4.5004	6.78241e-06	2.94525e-05
RASAL1	73.9054	1.07759	0.263436	4.09052	4.30407e-05	0.000158705
RP11-168F9.2	3.67435	1.07645	0.240218	4.48114	7.42438e-06	3.19771e-05
PPP2R2C	190.369	1.07642	0.353211	3.04752	0.00230737	0.00576072
RP3-522D1.1	5.41492	1.07562	0.195417	5.50423	3.70782e-08	2.46021e-07
LETM2	33.0939	1.07479	0.130379	8.24357	1.67153e-16	4.33488e-15
CFAP61	5.60939	1.07426	0.229166	4.68769	2.7631e-06	1.28908e-05
SLCO5A1	24.7707	1.07411	0.210271	5.10824	3.25168e-07	1.82374e-06
TRPM2	206.546	1.07403	0.129458	8.29635	1.07355e-16	2.88125e-15
SKA3	206.304	1.07379	0.130313	8.24009	1.72081e-16	4.44553e-15
RP11-133K1.11	1.5038	1.0736	0.221601	4.84475	1.26773e-06	6.32314e-06
CD24	6314.37	1.07299	0.214834	4.99453	5.89779e-07	3.15217e-06
RP5-874C20.6	3.06196	1.07272	0.246793	4.34663	1.38245e-05	5.62842e-05
PRC1	886.659	1.07224	0.115486	9.28459	1.62333e-20	8.15271e-19
LINC00887	15.5567	1.07207	0.21889	4.89776	9.69343e-07	4.96551e-06
ZNF793-AS1	32.1997	1.0717	0.208583	5.13799	2.77697e-07	1.57674e-06
NAV3	298.168	1.07153	0.226241	4.73621	2.17752e-06	1.04189e-05
TDRD9	13.2323	1.07142	0.214564	4.99348	5.92994e-07	3.16807e-06
CDC20P1	4.0807	1.07106	0.183308	5.84294	5.12871e-09	3.98671e-08
AMZ1	37.9949	1.07096	0.246495	4.34477	1.39421e-05	5.67099e-05
GAREML	125.275	1.0706	0.166333	6.43649	1.22265e-10	1.25095e-09
RP11-982M15.8	1.98525	1.07042	0.276872	3.86612	0.000110582	0.00037401
TFPI2	99.1727	1.07031	0.189351	5.6525	1.58135e-08	1.12407e-07
KAAG1	32.9423	1.06985	0.237001	4.51411	6.35825e-06	2.78305e-05
DOCK3	24.4647	1.06975	0.156305	6.844	7.70115e-12	9.59756e-11
RP11-30J20.1	45.089	1.06872	0.362312	2.94972	0.00318063	0.00764459
CTD-2377D24.6	2.49477	1.06867	0.268669	3.97762	6.9607e-05	0.000246611
STIL	215.504	1.06763	0.105631	10.1072	5.13195e-24	4.9515e-22
ABHD17AP4	1.01084	1.06684	0.240913	4.42833	9.49643e-06	4.00555e-05
AP000525.10	1.49745	1.06632	0.24166	4.4125	1.02185e-05	4.27928e-05
AURKAPS1	1.44622	1.06593	0.210093	5.07362	3.90309e-07	2.15302e-06
MAGEC1	202.703	1.06566	0.511662	2.08274	0.0372748	0.0671395
TRIM6	103.941	1.06566	0.156984	6.7883	1.13462e-11	1.3721e-10
ARSJ	123.976	1.06554	0.173729	6.1333	8.60722e-10	7.66196e-09
HHLA2	11.205	1.06512	0.35147	3.03048	0.00244163	0.00606218
CCL13	22.4691	1.06449	0.22066	4.82414	1.40611e-06	6.95792e-06
RP11-766F14.2	8.84709	1.06416	0.308094	3.45401	0.000552313	0.00159478
CACNA1B	2.64708	1.06379	0.31322	3.3963	0.000683025	0.00193073
TTLL4	1113.6	1.06341	0.117801	9.0272	1.76119e-19	7.31628e-18
RP11-369K16.1	3.57303	1.06328	0.279941	3.79823	0.000145734	0.000479821
RP11-493L12.6	2.72648	1.06312	0.274317	3.87553	0.000106391	0.000361243
ADAMDEC1	72.6488	1.0627	0.23753	4.47398	7.6777e-06	3.2989e-05
IGLON5	40.1476	1.0605	0.222073	4.77546	1.79296e-06	8.6979e-06
TFAP2A-AS1	20.2808	1.06006	0.236835	4.47595	7.60736e-06	3.27076e-05
RAB38	35.8104	1.06	0.174416	6.07743	1.22124e-09	1.05604e-08
KCNS1	10.0537	1.05959	0.305629	3.46691	0.000526485	0.00152836
AC084219.4	5.7071	1.05855	0.187618	5.64203	1.68062e-08	1.18866e-07
C2orf48	13.2676	1.05851	0.176139	6.00952	1.86079e-09	1.54942e-08
CDT1	620.433	1.0581	0.137463	7.69738	1.38881e-14	2.70517e-13
RP11-626G11.4	3.52251	1.058	0.176968	5.97849	2.2521e-09	1.84268e-08
AP001626.1	53.8009	1.05797	0.234844	4.505	6.6372e-06	2.88871e-05
KIF26B	228.132	1.05795	0.219176	4.82694	1.38647e-06	6.86832e-06
RP11-95M15.2	3.10209	1.05763	0.271849	3.8905	0.000100038	0.000342261
ORAI2	421.207	1.05758	0.115225	9.17836	4.37687e-20	2.01404e-18
ZNF257	39.0477	1.05622	0.199619	5.29119	1.21525e-07	7.36789e-07
HIST3H2A	116.718	1.05592	0.256411	4.11807	3.82061e-05	0.000142489
FAM131C	27.1466	1.05577	0.297128	3.55326	0.00038049	0.00114479
FANCI	610.568	1.05555	0.101303	10.4197	2.01528e-25	2.49996e-23
RP11-465B22.8	13.8057	1.05513	0.303173	3.48029	0.000500862	0.00146281
KCTD17	622.895	1.05508	0.167116	6.31344	2.72902e-10	2.65207e-09
CABYR	347.646	1.05442	0.249733	4.22218	2.41953e-05	9.38763e-05
SLC6A4	13.0624	1.05415	0.206159	5.11329	3.16602e-07	1.78074e-06
LMX1A	6.02929	1.05305	0.299098	3.52075	0.000430334	0.00127649
LINC01419	447.054	1.05276	0.448685	2.34633	0.0189595	0.0372578
LHFPL2	605.217	1.05244	0.119984	8.7715	1.76296e-18	6.15528e-17
APOL4	189.239	1.05242	0.146741	7.17195	7.39381e-13	1.08584e-11
MAD2L1	393.484	1.05238	0.107191	9.81779	9.43926e-23	6.96152e-21
KHSRPP1	1.34596	1.05185	0.241807	4.34993	1.36179e-05	5.5509e-05
GPC4	385.113	1.05158	0.223699	4.70085	2.59077e-06	1.21776e-05
NCF2	521.186	1.05154	0.141763	7.41759	1.19268e-13	2.01796e-12
ELAVL4	4.52559	1.05138	0.151511	6.93926	3.94158e-12	5.18336e-11
CKMT1A	18.5887	1.05126	0.341175	3.08129	0.00206108	0.00521743
FAM57A	228.079	1.05117	0.113268	9.28037	1.68893e-20	8.46635e-19
RP11-1334A24.5	7.01644	1.05032	0.144753	7.25594	3.98888e-13	6.12182e-12
XCL1	38.0315	1.05027	0.182553	5.75322	8.75589e-09	6.53554e-08
VNN2	791.412	1.05014	0.214435	4.89726	9.71818e-07	4.9744e-06
LRP1B	50.5921	1.04993	0.32621	3.21857	0.00128833	0.00342356
C19orf33	93.3311	1.04954	0.265912	3.94696	7.91499e-05	0.000276994
RP11-395B7.4	4.27556	1.04936	0.226858	4.62563	3.73467e-06	1.70569e-05
LINC00652	3.78566	1.04932	0.190232	5.51599	3.46815e-08	2.31661e-07
ADAMTS16	182.837	1.04926	0.29336	3.57668	0.000347981	0.00105488
GGT6	60.0652	1.0492	0.331959	3.16064	0.00157425	0.00410711
MTCP1	50.3126	1.04898	0.130008	8.06857	7.1124e-16	1.66776e-14
RP4-806M20.4	3.01239	1.04895	0.300237	3.49375	0.000476293	0.0013991
LMNB2	1283.11	1.04872	0.0849483	12.3454	5.15823e-35	2.83376e-32
AC092168.2	0.951166	1.04871	0.185855	5.64262	1.67477e-08	1.18515e-07
AC092687.5	1.76246	1.0483	0.21618	4.8492	1.23963e-06	6.19909e-06
ZDBF2	111.837	1.04776	0.187325	5.59327	2.22831e-08	1.54518e-07
LIMK1	838.95	1.04728	0.100184	10.4535	1.41155e-25	1.83563e-23
KIAA1324L	129.661	1.04718	0.172211	6.08078	1.19601e-09	1.03622e-08
RAB34	1022.5	1.04655	0.185476	5.6425	1.676e-08	1.18571e-07
MCM2	1597.15	1.04655	0.117198	8.92969	4.27215e-19	1.65709e-17
FANCD2	363.197	1.04589	0.108708	9.62111	6.51241e-22	4.21412e-20
RP11-155G14.6	2.82034	1.04573	0.183575	5.69648	1.22304e-08	8.90052e-08
AMH	32.2664	1.04521	0.230675	4.53111	5.86758e-06	2.58467e-05
IL18	253.798	1.04511	0.156528	6.67681	2.44201e-11	2.79849e-10
STRIP2	108.006	1.04493	0.160667	6.50366	7.83868e-11	8.27813e-10
RNASE2	20.7686	1.04394	0.238248	4.38174	1.17735e-05	4.86836e-05
MYBPC2	4.7327	1.04385	0.221664	4.70915	2.48747e-06	1.17474e-05
ZNF391	48.8047	1.04373	0.204759	5.09736	3.44421e-07	1.92394e-06
FAM155B	83.4915	1.04284	0.240598	4.33438	1.46174e-05	5.92601e-05
FBXO41	95.885	1.04229	0.162246	6.42415	1.32613e-10	1.35082e-09
FFAR3	1.77914	1.04228	0.26257	3.96952	7.20189e-05	0.000254286
RPS6KA6	26.272	1.04216	0.34007	3.06456	0.00217994	0.00548019
OVOL3	1.6926	1.04179	0.197558	5.27335	1.33959e-07	8.0546e-07
RNVU1-3	2.40747	1.04171	0.183334	5.68203	1.33102e-08	9.61356e-08
MIXL1	5.94758	1.04159	0.278665	3.73777	0.000185657	0.000597455
NMB	229.478	1.04133	0.136245	7.64308	2.12083e-14	3.99794e-13
NQO1	9352.06	1.04131	0.273638	3.80543	0.000141559	0.000467505
RP11-452C13.1	3.4561	1.04015	0.195887	5.30993	1.0967e-07	6.69891e-07
RP11-179B15.5	1.20576	1.04005	0.202367	5.13939	2.7563e-07	1.56665e-06
SALL2	223.461	1.03995	0.198982	5.22635	1.72892e-07	1.01974e-06
RP11-848G14.2	1.47113	1.03949	0.189052	5.49846	3.8313e-08	2.53402e-07
SAMD15	8.14845	1.03943	0.143438	7.24659	4.27381e-13	6.51823e-12
PGAM1P7	1.52592	1.0391	0.209074	4.97	6.69515e-07	3.53663e-06
GPRIN1	197.094	1.03897	0.135293	7.67941	1.59826e-14	3.07972e-13
RP11-313M3.1	5.55197	1.03867	0.26122	3.97623	7.00176e-05	0.000247935
FCER1G	961.39	1.03838	0.132713	7.82428	5.1057e-15	1.07208e-13
MUC3A	1008.38	1.03821	0.247129	4.20107	2.65652e-05	0.000102232
RP11-624L4.1	18.89	1.03753	0.227253	4.56553	4.98223e-06	2.22268e-05
GRIN2A	63.0789	1.03681	0.315294	3.28838	0.00100767	0.00274467
USH1C	716.945	1.03642	0.345403	3.00063	0.00269422	0.00661069
RP11-394I13.1	1.64071	1.03464	0.234522	4.41171	1.02559e-05	4.29291e-05
DNAH7	16.2931	1.0345	0.181587	5.69701	1.21925e-08	8.87773e-08
RP11-90P13.1	6.20102	1.03418	0.200532	5.15717	2.50713e-07	1.43717e-06
RP11-3B7.1	4.2776	1.03382	0.215254	4.8028	1.5646e-06	7.67444e-06
AK4P3	1.66742	1.03377	0.192852	5.36042	8.30308e-08	5.18466e-07
AP1M2	925.401	1.03365	0.29903	3.45669	0.000546862	0.00158096
LA16c-60H5.7	7.14296	1.03329	0.193055	5.35233	8.68281e-08	5.40422e-07
FAM189A1	11.1341	1.03309	0.219917	4.69764	2.63187e-06	1.23449e-05
SLC4A8	20.4326	1.03227	0.133788	7.7157	1.20316e-14	2.36064e-13
SGSM1	72.3467	1.03207	0.177608	5.81092	6.21291e-09	4.76347e-08
CRB2	8.32213	1.03198	0.198356	5.20267	1.96446e-07	1.1471e-06
PYCARD-AS1	2.24084	1.03141	0.182386	5.65508	1.55773e-08	1.10962e-07
NDN	377.487	1.03087	0.179918	5.72971	1.00605e-08	7.43596e-08
ASPM	959.789	1.03051	0.134514	7.66103	1.84454e-14	3.50905e-13
RACGAP1	717.932	1.0303	0.0920154	11.197	4.21749e-29	9.23013e-27
TMEM151A	74.1588	1.03029	0.229693	4.4855	7.27419e-06	3.13855e-05
TAC3	9.45933	1.03022	0.273379	3.76847	0.000164253	0.000535033
MMP16	31.2482	1.0302	0.208397	4.94345	7.67503e-07	4.00306e-06
TM4SF1	5782.8	1.03019	0.138147	7.45717	8.84019e-14	1.52936e-12
PKHD1	398.388	1.02976	0.248552	4.14302	3.42769e-05	0.000129085
SOX9	1662.07	1.02948	0.1811	5.6846	1.31121e-08	9.48573e-08
LGALS12	4.30936	1.02881	0.217353	4.73334	2.2085e-06	1.05578e-05
TRIM16	885.942	1.02867	0.186173	5.52535	3.28825e-08	2.20574e-07
TRIM71	409.683	1.02842	0.353568	2.90868	0.00362954	0.00859538
OIP5	103.807	1.02837	0.117532	8.74964	2.14027e-18	7.33935e-17
CDH16	136.293	1.02826	0.301281	3.41295	0.000642627	0.00182574
ABCC8	18.9092	1.02813	0.250209	4.1091	3.97203e-05	0.000147684
ZBTB12	153.432	1.02811	0.108258	9.49683	2.16384e-21	1.28868e-19
ALX4	1.87462	1.02806	0.258831	3.97193	7.12931e-05	0.000251955
LINC00654	48.846	1.02764	0.163078	6.30154	2.94703e-10	2.84647e-09
HS6ST2	127.387	1.02724	0.374941	2.73973	0.00614891	0.01375
GINS4	140.256	1.02645	0.131908	7.78153	7.16517e-15	1.46565e-13
CTB-147N14.6	6.65995	1.02638	0.181191	5.66462	1.47348e-08	1.05379e-07
SMARCE1P6	2.63503	1.02634	0.213395	4.80961	1.51229e-06	7.43683e-06
UGT3A2	112.369	1.0263	0.275592	3.724	0.000196095	0.000628413
CHST11	533.059	1.02615	0.147546	6.95481	3.53045e-12	4.69314e-11
CDKN3	426.83	1.02582	0.13019	7.87939	3.28976e-15	7.11874e-14
SLC7A1	464.736	1.02544	0.167649	6.11658	9.56042e-10	8.43793e-09
FAM72A	25.9556	1.02519	0.113899	9.00092	2.23844e-19	9.11596e-18
ZNF296	66.304	1.02474	0.156875	6.53223	6.47975e-11	6.94657e-10
CDCA7L	299.841	1.02436	0.130218	7.86654	3.64574e-15	7.84489e-14
SLMO1	25.2737	1.0242	0.164016	6.2445	4.25154e-10	3.98632e-09
PARPBP	161.849	1.02402	0.112879	9.07178	1.17084e-19	5.02679e-18
NCAPD2	1406.74	1.02398	0.0827591	12.373	3.65674e-35	2.09438e-32
STK33	25.6346	1.02381	0.292672	3.49814	0.000468514	0.0013788
EPHX4	15.0444	1.02333	0.167028	6.12673	8.97046e-10	7.95388e-09
WDR38	1.54572	1.0233	0.232071	4.40943	1.03642e-05	4.33084e-05
GLYATL2	2.14353	1.02281	0.288411	3.54637	0.000390583	0.00117114
RENBP	630.345	1.02256	0.179349	5.70151	1.18751e-08	8.66535e-08
DDIAS	105.711	1.02216	0.0947751	10.7851	4.04798e-27	7.2164e-25
AC018890.6	34.149	1.02134	0.324268	3.14967	0.00163456	0.00424881
KEL	49.5884	1.02089	0.240864	4.23844	2.25077e-05	8.78857e-05
LYPD1	312.319	1.02034	0.230597	4.42477	9.65465e-06	4.06338e-05
S100A3	23.442	1.01999	0.182283	5.59562	2.19829e-08	1.52633e-07
SPECC1	414.497	1.0194	0.163878	6.22049	4.95601e-10	4.59088e-09
PIWIL4	76.7616	1.01935	0.178281	5.71768	1.07989e-08	7.9403e-08
DBNDD2	42.7372	1.01923	0.116381	8.75764	1.99376e-18	6.8544e-17
CMB9-22P13.1	100.633	1.01922	0.195922	5.20217	1.96979e-07	1.14946e-06
S100B	35.983	1.01869	0.181454	5.61405	1.9764e-08	1.3826e-07
HOXB7	78.4498	1.01864	0.185885	5.47993	4.25506e-08	2.79302e-07
PGDP1	0.922203	1.01778	0.210364	4.83819	1.3103e-06	6.51373e-06
EFHB	13.8967	1.01739	0.167229	6.0838	1.17367e-09	1.01818e-08
DCDC2	1592.86	1.01724	0.239683	4.24411	2.19458e-05	8.58412e-05
WDHD1	206.663	1.01723	0.103388	9.83902	7.6455e-23	5.78116e-21
FMNL2	629.853	1.01707	0.149181	6.81773	9.24922e-12	1.1343e-10
CTA-268H5.14	3.49344	1.01692	0.205118	4.95771	7.13299e-07	3.74294e-06
ZC2HC1A	120.528	1.01682	0.124637	8.15829	3.39793e-16	8.37628e-15
AC007773.2	33.6955	1.01584	0.146561	6.93119	4.17324e-12	5.44855e-11
RP11-253E3.3	29.1044	1.01485	0.153618	6.60631	3.94018e-11	4.37204e-10
UNC13D	443.898	1.01478	0.148161	6.84921	7.42567e-12	9.28433e-11
AREG	63.6541	1.01426	0.223815	4.53171	5.85084e-06	2.57772e-05
SH3BP1	379.563	1.01387	0.131333	7.71982	1.16491e-14	2.29226e-13
KIF14	221.413	1.01381	0.132138	7.67233	1.68904e-14	3.23841e-13
FJX1	190.79	1.01377	0.130443	7.77176	7.74006e-15	1.57368e-13
RGS2	869.611	1.01351	0.170258	5.95279	2.63602e-09	2.13732e-08
CTD-3162L10.1	6.38996	1.01267	0.200064	5.06171	4.15505e-07	2.2794e-06
VAV3	242.023	1.01209	0.156702	6.45866	1.05631e-10	1.09239e-09
FFAR4	32.2297	1.01128	0.144699	6.98881	2.7723e-12	3.75013e-11
CH17-360D5.2	38.4254	1.01112	0.299808	3.37255	0.000744763	0.00208902
IGDCC4	64.0117	1.0106	0.245523	4.11612	3.85298e-05	0.000143624
PCP4	13.5377	1.01057	0.430391	2.34803	0.0188731	0.0371153
ZNF415	54.7112	1.01032	0.169372	5.96508	2.44514e-09	1.99034e-08
EGFEM1P	10.9684	1.00991	0.322823	3.12837	0.0017578	0.00453586
ADAM9	1610.59	1.00972	0.116505	8.66675	4.44647e-18	1.46557e-16
DUXAP10	15.3508	1.00952	0.183722	5.49483	3.91091e-08	2.58342e-07
LRP4	202.525	1.00899	0.213643	4.72277	2.32653e-06	1.106e-05
HLA-DRB9	3.18883	1.00891	0.227058	4.44341	8.85434e-06	3.75828e-05
CTD-2616J11.3	1.41343	1.00786	0.188563	5.34497	9.04297e-08	5.60506e-07
ALOX5	342.108	1.0076	0.182994	5.50619	3.66681e-08	2.436e-07
RP11-145A3.1	12.6053	1.00728	0.221747	4.54247	5.55993e-06	2.45841e-05
FAM27E3	4.13246	1.00672	0.186516	5.39751	6.75726e-08	4.28905e-07
RP11-364B6.1	7.16473	1.00665	0.261736	3.84607	0.000120026	0.000402362
RP11-127I20.5	2.00306	1.00651	0.239593	4.20093	2.65821e-05	0.000102267
RP11-599J14.2	12.1058	1.00643	0.172097	5.84805	4.97362e-09	3.87398e-08
RP11-973H7.1	7.4041	1.00616	0.308806	3.25821	0.00112116	0.00302137
PNMA2	51.3438	1.00585	0.202328	4.97137	6.64819e-07	3.5139e-06
RAD51AP1	190.994	1.00568	0.119905	8.38733	4.97288e-17	1.4032e-15
PPP2R3A	154.916	1.00533	0.130241	7.71896	1.1728e-14	2.30611e-13
RAB3IL1	431.235	1.00476	0.131275	7.65385	1.9505e-14	3.69756e-13
AC011242.6	7.56306	1.00304	0.221738	4.52353	6.08161e-06	2.67196e-05
LINC01356	4.70056	1.00209	0.164639	6.08663	1.1531e-09	1.00194e-08
TMEM125	69.5766	1.00186	0.275311	3.639	0.000273703	0.000850395
RP11-38M8.1	42.5383	1.00171	0.224229	4.46734	7.91971e-06	3.39638e-05
LOX	445.284	1.0013	0.165888	6.03597	1.5801e-09	1.33631e-08
RALYL	7.73101	1.0011	0.352262	2.84193	0.00448416	0.0103729
PTGS1	236.796	1.00058	0.155896	6.41824	1.37857e-10	1.40089e-09
GAL3ST4	124.427	1.00051	0.153676	6.51053	7.48839e-11	7.95188e-10
ARHGEF39	248.997	0.9999	0.0988936	10.1109	4.94445e-24	4.78775e-22
C5orf46	32.4661	0.99951	0.223611	4.46986	7.82704e-06	3.35878e-05
ARID3A	878.581	0.999295	0.181696	5.49981	3.80194e-08	2.51584e-07
STX1A	108.683	0.998903	0.0930742	10.7323	7.17666e-27	1.2305e-24
CTD-2308L22.1	2.01596	0.998531	0.264307	3.77791	0.000158147	0.000516646
RNFT2	95.9073	0.998422	0.150937	6.61481	3.72025e-11	4.14166e-10
TUBA1C	1839.7	0.998182	0.0779242	12.8096	1.44795e-37	1.4436e-34
TCEAL2	3.49321	0.998136	0.329877	3.02578	0.00247991	0.00614421
SLC4A11	98.7925	0.998049	0.223552	4.46451	8.02515e-06	3.43722e-05
KRT7	2537.03	0.997997	0.280787	3.55428	0.000379012	0.00114072
ZDHHC13	211.467	0.99788	0.130474	7.64812	2.03933e-14	3.85511e-13
OPRD1	11.9432	0.997028	0.143548	6.94559	3.76891e-12	4.9733e-11
ANKRD45	16.368	0.996966	0.198769	5.0157	5.28409e-07	2.84485e-06
HAGLR	298.655	0.996468	0.248999	4.0019	6.28355e-05	0.00022469
TEAD2	979.088	0.996209	0.121931	8.17027	3.07699e-16	7.6411e-15
RP11-141C7.4	2.69625	0.995786	0.16314	6.10387	1.03531e-09	9.08689e-09
FGFR1	706.274	0.995003	0.16048	6.20016	5.64047e-10	5.17858e-09
CLCN3P1	4.14882	0.994816	0.34581	2.87677	0.00401768	0.0094127
DCAF4L1	21.9531	0.9942	0.167992	5.91815	3.25578e-09	2.59757e-08
RP1-148H17.1	7.38151	0.994116	0.248485	4.00071	6.31534e-05	0.000225767
RETN	4.66008	0.993966	0.283374	3.50761	0.000452143	0.00133553
KPNA2	2806.46	0.993174	0.0782413	12.6937	6.40525e-37	5.22493e-34
TRAIP	186.037	0.993131	0.112355	8.8392	9.64034e-19	3.55217e-17
C16orf59	239.36	0.993043	0.124877	7.95219	1.83242e-15	4.1347e-14
CASC19	19.3055	0.993039	0.2225	4.46309	8.07864e-06	3.45792e-05
C12orf49	1046.95	0.992063	0.0943308	10.5169	7.2244e-26	1.00244e-23
LINC00944	36.0737	0.991907	0.235076	4.21952	2.44826e-05	9.48815e-05
MYCBPAP	10.7908	0.991466	0.152119	6.51771	7.13892e-11	7.61079e-10
LPCAT4	337.418	0.991438	0.110104	9.00453	2.16583e-19	8.84705e-18
RP11-168O16.1	2.21237	0.991347	0.240069	4.12942	3.63681e-05	0.000136312
RGS17	17.9863	0.991028	0.13551	7.31335	2.60564e-13	4.12352e-12
ANKRD33B	107.791	0.990663	0.194171	5.10201	3.36072e-07	1.88118e-06
SNHG14	978.018	0.990249	0.170292	5.81501	6.06302e-09	4.65783e-08
TMEM40	26.7196	0.990191	0.255744	3.8718	0.000108033	0.000366219
RP11-483E17.1	2.19683	0.989627	0.288833	3.42629	0.000611884	0.00174873
MBOAT2	123.793	0.989591	0.184348	5.36805	7.95934e-08	4.99202e-07
AKR1B15	317.829	0.989213	0.306128	3.23137	0.00123197	0.00329068
HID1	724.652	0.988814	0.154308	6.40805	1.47394e-10	1.49499e-09
DAGLA	236.225	0.988679	0.161211	6.13282	8.63367e-10	7.6768e-09
SLC22A20	13.1438	0.988458	0.143643	6.88138	5.92776e-12	7.53887e-11
HECW1	31.4421	0.98842	0.22052	4.48222	7.38695e-06	3.18311e-05
RP11-485G7.6	1.85001	0.988357	0.220332	4.48576	7.26558e-06	3.13584e-05
CTD-3035K23.6	1.92146	0.987656	0.240039	4.11457	3.87899e-05	0.000144484
CCSER1	7.57316	0.987411	0.198964	4.96276	6.94994e-07	3.65544e-06
RP11-656G20.1	2.43877	0.987252	0.265519	3.7182	0.000200647	0.000641552
LIPH	104.694	0.987035	0.237594	4.15428	3.26309e-05	0.00012337
S100A14	1412.29	0.986869	0.242928	4.0624	4.85713e-05	0.000177359
RP11-115N4.1	6.59672	0.986705	0.307486	3.20894	0.00133226	0.00353052
NR2E1	3.83974	0.986642	0.273672	3.6052	0.000311911	0.000955867
ALDOA	20195	0.986511	0.105529	9.34823	8.91268e-21	4.72284e-19
ZWINT	821.307	0.98648	0.111604	8.83914	9.64611e-19	3.55217e-17
CLGN	616.484	0.986312	0.210586	4.68365	2.81811e-06	1.31292e-05
MIR589	1.72898	0.986062	0.167409	5.89013	3.85886e-09	3.04713e-08
C1orf147	2.22367	0.984973	0.181535	5.4258	5.76965e-08	3.70057e-07
PCDHB17P	2.2337	0.984952	0.267239	3.68566	0.000228109	0.000720543
ITGAM	438.945	0.9846	0.141918	6.9378	3.98261e-12	5.22711e-11
CENPO	314.497	0.983949	0.094796	10.3796	3.06934e-25	3.68856e-23
MUC12	17.5009	0.983939	0.209125	4.70503	2.53825e-06	1.19478e-05
C2CD4A	270.619	0.983569	0.253829	3.87492	0.000106658	0.000362014
FGF11	3.22231	0.983109	0.218993	4.48923	7.14809e-06	3.08959e-05
FAM19A3	1.51867	0.982945	0.209584	4.68998	2.73227e-06	1.2758e-05
RP11-230F18.6	2.0879	0.982155	0.193635	5.0722	3.93237e-07	2.16784e-06
RP11-214O1.2	57.4693	0.981682	0.186633	5.25995	1.44096e-07	8.63519e-07
ZNF816	101.839	0.981387	0.141218	6.94944	3.66732e-12	4.85829e-11
FP325331.1	1.90742	0.981383	0.200498	4.89473	9.84396e-07	5.03686e-06
XKR6	10.183	0.981019	0.182858	5.36492	8.09853e-08	5.07105e-07
DAB2	2156.25	0.980832	0.128148	7.65392	1.94946e-14	3.69756e-13
RP5-1011O1.2	24.6251	0.9808	0.270661	3.62372	0.000290401	0.0008972
SLC35E4	96.2237	0.980678	0.106005	9.25121	2.21964e-20	1.09233e-18
AC016757.3	11.7544	0.980422	0.18986	5.16392	2.41837e-07	1.3898e-06
PLK4	133.224	0.980037	0.111691	8.77454	1.71603e-18	6.007e-17
ARMC9	148.606	0.979976	0.105282	9.30814	1.30089e-20	6.63231e-19
RRM2	1398.43	0.979749	0.122573	7.99321	1.31467e-15	3.00422e-14
ENO1	42528.2	0.979073	0.0872155	11.2259	3.04267e-29	7.00049e-27
RASSF8	390.932	0.978876	0.125284	7.81326	5.57256e-15	1.16375e-13
LINC01088	4.31957	0.978826	0.244669	4.00061	6.31787e-05	0.000225798
TARID	4.13217	0.978312	0.216081	4.52752	5.96791e-06	2.625e-05
ZCCHC12	9.6719	0.978123	0.272333	3.59164	0.000328598	0.00100085
TMCC1-AS1	56.7942	0.977901	0.110388	8.85873	8.09276e-19	3.01312e-17
GALNT7	179.638	0.977735	0.177164	5.51883	3.41273e-08	2.28297e-07
CTD-2021H9.3	8.77126	0.977588	0.316462	3.08911	0.00200754	0.00509917
RECQL4	1056.88	0.977266	0.127322	7.67556	1.64699e-14	3.16454e-13
MAP7D2	155.13	0.977119	0.294658	3.31611	0.000912794	0.00251037
RP11-742B18.1	17.5493	0.976772	0.321464	3.03851	0.0023775	0.00591662
TMPOP2	4.197	0.976627	0.153722	6.3532	2.10884e-10	2.08706e-09
C11orf84	408.314	0.976111	0.0867803	11.2481	2.36711e-29	5.5895e-27
PPP1R9A	220.464	0.976082	0.187011	5.21939	1.79512e-07	1.05532e-06
PSMC3IP	88.8476	0.975988	0.0931491	10.4777	1.09366e-25	1.45025e-23
AC010524.2	77.1873	0.9758	0.238003	4.09995	4.13242e-05	0.000152803
RP11-734I18.1	78.1627	0.975469	0.39591	2.46386	0.0137448	0.0281238
LRRC37A11P	3.30339	0.975444	0.259666	3.75654	0.00017228	0.000558613
CTD-2049O17.1	2.79245	0.97508	0.264544	3.68589	0.000227909	0.000720079
FBXL2	57.0243	0.975038	0.127681	7.63652	2.23166e-14	4.19511e-13
TMSB10	26118.4	0.974577	0.153195	6.36167	1.99575e-10	1.98462e-09
MMP7	726.629	0.97456	0.318347	3.06131	0.00220371	0.00553559
IGHV3-73	40.2857	0.974504	0.356406	2.73425	0.00625227	0.0139545
IGF1R	301.776	0.974308	0.177138	5.50029	3.79173e-08	2.51032e-07
ZBTB8B	1.79915	0.974085	0.176284	5.52567	3.28227e-08	2.20253e-07
RGS13	10.3542	0.974067	0.290473	3.35339	0.000798294	0.00222641
KLHL30	30.0156	0.973637	0.206184	4.72217	2.33337e-06	1.10858e-05
CENPK	128.025	0.973087	0.123704	7.86626	3.65412e-15	7.85045e-14
SZT2-AS1	1.65436	0.972833	0.188019	5.17412	2.28983e-07	1.32246e-06
FAM83F	55.3439	0.972699	0.282101	3.44806	0.000564634	0.00162612
RP11-449J21.5	33.983	0.972485	0.230411	4.22066	2.43588e-05	9.44562e-05
GLIS3	459.697	0.971881	0.164814	5.89685	3.70508e-09	2.93603e-08
AP000695.4	7.58679	0.971721	0.158975	6.11241	9.81389e-10	8.64746e-09
BAIAP2L2	657.149	0.970955	0.188995	5.13746	2.78474e-07	1.58015e-06
BLM	160.66	0.970457	0.129782	7.4776	7.56895e-14	1.32047e-12
AC011322.1	2.33062	0.97043	0.234879	4.13162	3.60212e-05	0.000135162
RP11-61L23.2	7.36309	0.970331	0.182058	5.32978	9.83343e-08	6.05319e-07
ETV5	724.773	0.969322	0.104262	9.29702	1.44433e-20	7.33582e-19
RP11-20G13.3	1.93645	0.969026	0.288842	3.35486	0.000794038	0.00221614
RP13-349O20.2	1.82915	0.968891	0.206145	4.70005	2.60101e-06	1.22172e-05
ZNF300P1	43.4632	0.968701	0.224791	4.30933	1.63748e-05	6.56528e-05
MMP14	4175.76	0.968469	0.129447	7.48156	7.34451e-14	1.28825e-12
FAM133CP	0.909844	0.96834	0.201448	4.80691	1.53282e-06	7.5282e-06
KRT18P5	4.66318	0.967815	0.148391	6.52205	6.93549e-11	7.41153e-10
RP11-398K22.12	13.3782	0.96775	0.170168	5.68702	1.29275e-08	9.36476e-08
GPR161	127.316	0.967151	0.127934	7.55978	4.03755e-14	7.35364e-13
AC007099.1	8.00895	0.966069	0.294472	3.28068	0.00103558	0.00281214
RP11-211N11.5	1.41613	0.965548	0.185464	5.20613	1.9282e-07	1.12813e-06
CTC-246B18.8	3.0293	0.965147	0.22905	4.2137	2.51221e-05	9.7164e-05
ADAM28	115.237	0.964971	0.191168	5.04777	4.46989e-07	2.44116e-06
TMC4	835.555	0.964539	0.251278	3.83854	0.00012377	0.000413782
KCNMB2	2.71094	0.964434	0.22801	4.22979	2.33913e-05	9.10323e-05
VIM-AS1	21.2698	0.964423	0.158922	6.06854	1.29079e-09	1.11261e-08
ARHGAP11B	88.9087	0.964406	0.116987	8.24372	1.66939e-16	4.33349e-15
OR7E126P	3.08548	0.964345	0.16257	5.93187	2.99495e-09	2.40301e-08
LINC01296	16.7082	0.963942	0.190167	5.06892	4.00084e-07	2.20243e-06
CCDC8	63.5733	0.963775	0.189524	5.08524	3.67165e-07	2.04083e-06
P2RX6	26.9086	0.963769	0.207684	4.64055	3.4748e-06	1.59676e-05
RP11-495P10.5	55.2613	0.963187	0.361043	2.66779	0.00763519	0.0166706
MMD	838.239	0.963046	0.104935	9.17754	4.41036e-20	2.02598e-18
LINC01587	16.7349	0.96268	0.325339	2.959	0.00308638	0.00744464
AC112229.1	4.74275	0.962502	0.225212	4.27376	1.92207e-05	7.61332e-05
ILDR1	92.8236	0.962205	0.260263	3.69705	0.000218121	0.000691508
CHEK1	377.546	0.961939	0.0918167	10.4767	1.10488e-25	1.45795e-23
KIAA1731NL	1.62701	0.961931	0.22747	4.22882	2.34917e-05	9.13965e-05
UNC5B-AS1	2.68914	0.961811	0.23714	4.05588	4.99457e-05	0.000181884
ZIC2	278.682	0.961627	0.218263	4.40581	1.05389e-05	4.3984e-05
RP11-158H5.7	28.354	0.961592	0.12404	7.75225	9.02791e-15	1.8082e-13
CTD-2201E18.5	4.57452	0.961588	0.154196	6.23616	4.48435e-10	4.19146e-09
RSPH1	36.7169	0.961448	0.202275	4.75318	2.00239e-06	9.63921e-06
FAM218A	3.50155	0.961092	0.242378	3.96526	7.33162e-05	0.000258554
RP6-65G23.3	32.2387	0.961018	0.125601	7.65134	1.98897e-14	3.76784e-13
C1orf204	14.2662	0.960404	0.167372	5.73813	9.57291e-09	7.09507e-08
LRFN1	107.195	0.96	0.160568	5.97876	2.24837e-09	1.84019e-08
LOXL1-AS1	30.8167	0.95982	0.208426	4.60509	4.12284e-06	1.8662e-05
SMKR1	17.0028	0.959377	0.235094	4.08082	4.48775e-05	0.000164834
LINC00519	2.56715	0.959222	0.272646	3.51819	0.000434502	0.00128815
RP11-339B21.10	2.88575	0.959088	0.20877	4.59399	4.34861e-06	1.95785e-05
CENPW	291.801	0.958833	0.119904	7.99665	1.27855e-15	2.92664e-14
ESCO2	109.758	0.958799	0.135984	7.05085	1.77831e-12	2.47776e-11
HIST1H1PS1	6.50286	0.957874	0.207069	4.62587	3.73033e-06	1.70429e-05
HRASLS	2.85219	0.957615	0.253345	3.77988	0.000156903	0.000513142
SSX1	454.108	0.957431	0.457357	2.0934	0.0363134	0.0655657
RP11-212I21.4	2.76823	0.957027	0.185916	5.14762	2.63816e-07	1.50427e-06
CPSF4L	5.06871	0.95681	0.206524	4.63292	3.6055e-06	1.65146e-05
RP1-257C22.2	8.59755	0.956595	0.21908	4.36642	1.26302e-05	5.18992e-05
LINC01106	14.3263	0.956263	0.166968	5.72722	1.02092e-08	7.53764e-08
RP11-432J24.5	5.5106	0.956092	0.323259	2.95767	0.00309974	0.00747084
CLDN11	152.976	0.955972	0.198366	4.81923	1.44117e-06	7.10917e-06
TNRC6C-AS1	113.14	0.955847	0.14774	6.46978	9.81482e-11	1.02049e-09
PTAFR	290.374	0.955828	0.137054	6.97408	3.07886e-12	4.14607e-11
UBE2T	426.711	0.955122	0.104415	9.14736	5.83425e-20	2.5959e-18
AC027612.6	50.5228	0.955023	0.144704	6.59985	4.11579e-11	4.54815e-10
RP1-45C12.1	6.65646	0.954788	0.224285	4.25703	2.07161e-05	8.14574e-05
TMED3	1707.89	0.95425	0.175748	5.42965	5.64633e-08	3.62753e-07
TFF3	423.951	0.954135	0.231112	4.12846	3.65204e-05	0.000136845
BEST1	104.511	0.953806	0.137405	6.94156	3.8779e-12	5.1071e-11
ZNF43	194.12	0.953752	0.150489	6.33767	2.33267e-10	2.28921e-09
SOAT2	505.429	0.95363	0.270153	3.52996	0.000415628	0.00123778
TDRD1	5.40869	0.95268	0.347415	2.7422	0.00610298	0.0136586
GOLGA2P7	13.6541	0.952578	0.122836	7.75486	8.84427e-15	1.77406e-13
PTPLA	51.7215	0.952406	0.221704	4.29585	1.74025e-05	6.94629e-05
GDPD3	78.1685	0.952374	0.142784	6.67002	2.5577e-11	2.92236e-10
MFI2-AS1	47.5885	0.952313	0.151226	6.29727	3.02938e-10	2.91972e-09
NTNG2	28.0174	0.952296	0.181548	5.24543	1.5592e-07	9.27764e-07
RP11-424M22.3	1.19772	0.952043	0.220178	4.32397	1.53247e-05	6.17737e-05
CCDC114	16.0253	0.951055	0.160157	5.93827	2.88041e-09	2.31871e-08
CDKN2A	793.998	0.950668	0.163391	5.81836	5.94276e-09	4.57328e-08
SLC8A2	5.32108	0.95064	0.211601	4.4926	7.03581e-06	3.04682e-05
SLITRK4	20.5691	0.950522	0.222754	4.26714	1.97993e-05	7.8195e-05
AC005624.2	1.71567	0.950492	0.182714	5.20207	1.97082e-07	1.14982e-06
CPVL	1173.34	0.950169	0.150193	6.32633	2.51063e-10	2.45224e-09
RP11-540O11.1	5.85713	0.949892	0.134763	7.04863	1.80682e-12	2.51488e-11
ITGA2B	13.2988	0.949557	0.175182	5.4204	5.94647e-08	3.80582e-07
RP11-307C19.2	9.81105	0.949501	0.223239	4.2533	2.10644e-05	8.26939e-05
STK39	564.856	0.948708	0.15428	6.14925	7.78523e-10	6.98568e-09
HMMR	422.921	0.948247	0.123716	7.6647	1.79247e-14	3.42209e-13
NCK2	991.88	0.947881	0.132663	7.14501	8.99914e-13	1.30311e-11
STMN1	3725.7	0.947662	0.101977	9.29287	1.50184e-20	7.58499e-19
LINC00900	13.4812	0.947432	0.14981	6.32423	2.54494e-10	2.48395e-09
ESPL1	528.923	0.947059	0.134956	7.01755	2.25794e-12	3.10268e-11
KCNJ11	153.289	0.945513	0.172959	5.4667	4.58486e-08	2.9891e-07
CCDC13	41.5533	0.944934	0.184583	5.11928	3.06701e-07	1.7283e-06
CHI3L2	40.5417	0.944905	0.219422	4.30634	1.65978e-05	6.64676e-05
RNF144A	295.454	0.944299	0.117729	8.02094	1.04936e-15	2.42678e-14
PRTG	28.3412	0.944299	0.224155	4.21271	2.52321e-05	9.75476e-05
CCNF	413.311	0.944084	0.0993063	9.50679	1.96645e-21	1.18688e-19
C1orf61	23.6478	0.943455	0.228897	4.12174	3.76016e-05	0.000140427
RP11-353N14.5	20.474	0.943396	0.224622	4.19993	2.66994e-05	0.000102689
PLA2G4F	13.6807	0.943242	0.351672	2.68216	0.00731483	0.0160571
SLC4A3	133.045	0.942337	0.272071	3.46357	0.00053306	0.00154611
ASIC1	155.025	0.941664	0.21693	4.34087	1.41919e-05	5.76042e-05
TBC1D30	210.192	0.941626	0.153837	6.12095	9.30211e-10	8.22613e-09
CDC7	205.901	0.941446	0.109376	8.60739	7.4743e-18	2.37826e-16
RP11-923I11.6	152.268	0.941	0.164483	5.72095	1.05929e-08	7.79951e-08
DDIT4L	20.8298	0.940883	0.16408	5.73431	9.79129e-09	7.24895e-08
DSC3	9.9961	0.940259	0.307924	3.05354	0.00226161	0.00565855
RP11-141C7.3	4.98589	0.940053	0.175916	5.34376	9.10394e-08	5.63895e-07
BX470102.3	2.69721	0.9397	0.248965	3.77443	0.000160376	0.000523357
RP11-649A18.5	2.32631	0.938782	0.151544	6.1948	5.83608e-10	5.34359e-09
AC068196.1	0.968963	0.938753	0.2118	4.43227	9.32475e-06	3.94006e-05
FAM60A	552.731	0.938716	0.121343	7.73606	1.02547e-14	2.04176e-13
CNKSR1	109.225	0.938707	0.256094	3.66548	0.000246876	0.000774282
RP1-159A19.4	1.09858	0.93864	0.227645	4.12327	3.73536e-05	0.000139636
RN7SL812P	1.0381	0.938627	0.22069	4.25314	2.10795e-05	8.27414e-05
RP11-69L16.5	11.467	0.938141	0.163048	5.75379	8.72661e-09	6.51628e-08
HSF2BP	18.7226	0.937793	0.113863	8.23619	1.77785e-16	4.5797e-15
TMTC2	97.3026	0.93711	0.141144	6.6394	3.14962e-11	3.54992e-10
FMR1NB	2.54383	0.937049	0.308617	3.03628	0.00239516	0.00595614
ALOX5AP	170.071	0.936951	0.158599	5.90767	3.46979e-09	2.75765e-08
NECAB1	62.3038	0.935688	0.199104	4.69948	2.60821e-06	1.22446e-05
BAMBI	1771.84	0.935586	0.156703	5.97042	2.36644e-09	1.92803e-08
RP11-577H5.1	14.3851	0.934865	0.125794	7.43171	1.07201e-13	1.82642e-12
ARMC4	12.8806	0.93442	0.33179	2.8163	0.00485803	0.0111363
ZNF883	53.3635	0.934366	0.218891	4.26863	1.96674e-05	7.77312e-05
MIR4653	3.46036	0.934362	0.163288	5.72218	1.05163e-08	7.75372e-08
LIMCH1	623.157	0.934205	0.151786	6.15476	7.5192e-10	6.7605e-09
CCDC181	13.7781	0.934092	0.117992	7.91657	2.4415e-15	5.41373e-14
LMNB1	1123.67	0.934071	0.109006	8.56902	1.04373e-17	3.25188e-16
AC005682.5	32.5437	0.933947	0.135907	6.87195	6.33317e-12	8.01516e-11
AL845472.1	1.50359	0.933916	0.244254	3.82354	0.000131551	0.000437404
GNAZ	590.521	0.933696	0.185429	5.03533	4.77037e-07	2.5895e-06
AC007365.3	0.950179	0.933312	0.210723	4.4291	9.46255e-06	3.99251e-05
CD38	236.758	0.933194	0.192101	4.85784	1.18676e-06	5.95902e-06
CXCL3	34.948	0.932959	0.210132	4.43988	9.00094e-06	3.81569e-05
RP11-268J15.5	34.3871	0.932828	0.130265	7.16102	8.0078e-13	1.16772e-11
AC010642.1	7.09948	0.932455	0.117751	7.91889	2.39643e-15	5.32695e-14
ARHGEF2	1357.89	0.931948	0.100078	9.31224	1.2516e-20	6.39314e-19
AC005083.1	18.7011	0.931324	0.253151	3.67893	0.000234212	0.000738779
NAP1L6	14.7538	0.931299	0.390918	2.38234	0.0172031	0.0342117
LINC01474	39.6851	0.931266	0.20763	4.48521	7.28406e-06	3.1423e-05
RP11-134N1.2	3.082	0.930889	0.290095	3.2089	0.00133242	0.00353059
MCOLN2	41.4523	0.93061	0.191646	4.85589	1.19848e-06	6.01562e-06
ANKLE1	18.1974	0.930196	0.133169	6.98507	2.84708e-12	3.84548e-11
DNM1P51	3.65121	0.930156	0.188456	4.93567	7.98755e-07	4.15411e-06
GSDMA	15.2837	0.930009	0.18985	4.89865	9.64952e-07	4.94584e-06
RP11-701H24.7	5.44132	0.929502	0.223437	4.16001	3.18235e-05	0.000120622
MMP11	888.901	0.929418	0.182616	5.08948	3.59046e-07	1.999e-06
NKPD1	5.46723	0.929269	0.199513	4.65769	3.19773e-06	1.47853e-05
SSTR2	293.166	0.928824	0.213144	4.35772	1.31422e-05	5.3757e-05
HNF1B	1045.72	0.928725	0.1539	6.03461	1.59351e-09	1.34638e-08
TRPC1	82.6783	0.928678	0.140615	6.60439	3.99145e-11	4.41982e-10
BCAS1	159.899	0.928643	0.247991	3.74467	0.000180634	0.000583172
ALS2CR11	9.24066	0.928573	0.18748	4.95292	7.31097e-07	3.8326e-06
UBE2S	789.273	0.92807	0.112496	8.24981	1.58646e-16	4.14062e-15
RPS3AP5	25.9098	0.927576	0.176373	5.25918	1.44696e-07	8.66724e-07
RP4-781K5.4	7.05228	0.927256	0.303705	3.05315	0.00226453	0.00566427
GLIS2	567.194	0.926969	0.150977	6.13982	8.26153e-10	7.37864e-09
LINC00628	6.12561	0.926525	0.160992	5.75511	8.65837e-09	6.46891e-08
FSCN1	1617.42	0.926375	0.122852	7.54056	4.67954e-14	8.43727e-13
LINC01532	11.7527	0.925792	0.291819	3.17249	0.00151138	0.00395882
TNFRSF21	1493.7	0.925535	0.140472	6.58875	4.43536e-11	4.88325e-10
DLEU7	10.2647	0.925271	0.15861	5.83361	5.42395e-09	4.20407e-08
CTD-2555C10.3	11.045	0.925227	0.294009	3.14693	0.00164992	0.00428378
ADRA2C	291.005	0.925129	0.228792	4.04354	5.26509e-05	0.000190806
PGM2L1	165.722	0.924739	0.11346	8.15038	3.62774e-16	8.91828e-15
PLA2G4E	5.12239	0.924726	0.248582	3.72	0.000199222	0.000637373
CTD-2523D13.2	4.57791	0.92448	0.170865	5.41059	6.28169e-08	4.00703e-07
CAPN8	54.1842	0.924455	0.185854	4.97409	6.55555e-07	3.47106e-06
EZH2	577.73	0.923803	0.0929309	9.94075	2.76731e-23	2.30629e-21
AC069513.4	7.10961	0.923436	0.155638	5.93322	2.97055e-09	2.38486e-08
PODXL2	484.462	0.923132	0.269899	3.42029	0.000625555	0.00178364
MCM7	4181.52	0.923102	0.0908699	10.1585	3.03708e-24	3.06199e-22
POU6F2	19.0817	0.923073	0.375527	2.45807	0.0139685	0.0285164
RP4-625H18.2	2.46688	0.922897	0.281286	3.28099	0.00103445	0.00280963
KIR2DL4	8.82961	0.9227	0.211931	4.35377	1.33818e-05	5.4646e-05
CRYM-AS1	1.92487	0.922458	0.174692	5.28049	1.28838e-07	7.76442e-07
RP11-532F12.5	57.4111	0.922157	0.272639	3.38234	0.000718718	0.00202419
POTEF	2.77211	0.921587	0.236644	3.8944	9.84418e-05	0.000337273
RPL10L	11.3911	0.920307	0.394666	2.33186	0.0197079	0.0385325
TTLL11-IT1	1.13131	0.919477	0.208434	4.41135	1.0273e-05	4.29943e-05
LINC01117	2.98571	0.918653	0.252123	3.64366	0.000268785	0.000836613
NEB	1055.42	0.918598	0.219484	4.18526	2.84836e-05	0.000108991
CPNE7	145.609	0.918151	0.219928	4.17478	2.98276e-05	0.000113665
IKBKE	331.113	0.917857	0.132278	6.93886	3.95271e-12	5.19496e-11
SBK1	80.4807	0.917095	0.179463	5.11021	3.21802e-07	1.80696e-06
ATP8B5P	15.4482	0.917014	0.147862	6.20183	5.58093e-10	5.12916e-09
OLFML3	461.678	0.917008	0.168055	5.4566	4.85345e-08	3.15047e-07
EPCAM	2237.56	0.91699	0.329689	2.78138	0.00541292	0.0122755
MYADML2	2.67028	0.91674	0.238075	3.85064	0.000117808	0.000395866
UGT2B28	16.4682	0.916648	0.262096	3.49738	0.000469859	0.00138231
ATP1A4	3.83386	0.916645	0.221217	4.14365	3.41818e-05	0.000128745
ZNF737	59.7485	0.916538	0.157304	5.82652	5.65937e-09	4.36893e-08
BICD1	169.324	0.916362	0.11796	7.76843	7.94633e-15	1.60972e-13
ZNF880	109.909	0.915886	0.167637	5.46352	4.66796e-08	3.03592e-07
MAPK13	870.482	0.915815	0.201279	4.54998	5.36502e-06	2.38043e-05
MARCKSL1	3325.49	0.915734	0.118355	7.73718	1.01647e-14	2.02685e-13
GPRC5D	12.4861	0.915643	0.137068	6.68022	2.38588e-11	2.73883e-10
ENO1-IT1	1.81513	0.91523	0.178568	5.12538	2.96936e-07	1.67678e-06
HSPA8P8	5.49446	0.915094	0.206441	4.43272	9.30506e-06	3.93285e-05
RP11-392E22.9	5.74945	0.914976	0.295059	3.10099	0.00192875	0.00491946
RP11-363E6.4	1.79352	0.914906	0.201091	4.5497	5.37214e-06	2.3832e-05
RIMS3	91.927	0.913653	0.128369	7.11741	1.09971e-12	1.57463e-11
CLSTN1	2637.23	0.913643	0.105849	8.63159	6.05046e-18	1.96706e-16
CYP2S1	159.363	0.913374	0.198503	4.60132	4.19817e-06	1.89551e-05
GNAS-AS1	5.58842	0.913	0.261086	3.49693	0.000470642	0.00138423
ZNF665	30.5384	0.912637	0.158725	5.74981	8.93432e-09	6.65292e-08
PTPRG-AS1	12.1978	0.912444	0.183735	4.9661	6.83117e-07	3.5986e-06
C5orf34	76.2827	0.911463	0.0914899	9.96244	2.22527e-23	1.90165e-21
PCDH19	9.01351	0.911392	0.180616	5.04603	4.51081e-07	2.46052e-06
CXCR1	15.2898	0.910661	0.198378	4.59054	4.42092e-06	1.98676e-05
PSORS1C3	25.0746	0.910622	0.201288	4.52398	6.06862e-06	2.66668e-05
COX6B2	4.10681	0.910608	0.190618	4.77713	1.77817e-06	8.6324e-06
STX3	764.302	0.910474	0.0969621	9.39	5.99993e-21	3.29616e-19
PLXNA1	993.119	0.910168	0.0993325	9.16284	5.05481e-20	2.26784e-18
TUBAP2	8.80955	0.909715	0.1073	8.47826	2.28592e-17	6.77694e-16
CTD-2561J22.2	5.91346	0.90948	0.180961	5.02583	5.01266e-07	2.70955e-06
DLEU7-AS1	4.49924	0.909036	0.187066	4.85944	1.1772e-06	5.91878e-06
MIA	2.74552	0.908824	0.215918	4.2091	2.56384e-05	9.90046e-05
JAKMIP3	26.0593	0.908275	0.199387	4.55534	5.23001e-06	2.32474e-05
MPP3	111.466	0.907894	0.147779	6.1436	8.06742e-10	7.21485e-09
IL2RA	60.0992	0.907615	0.179624	5.05286	4.35237e-07	2.37988e-06
RP11-122M14.1	2.59269	0.907193	0.209585	4.32851	1.50118e-05	6.06945e-05
FUT4	291.361	0.907035	0.16375	5.53913	3.03982e-08	2.05446e-07
AC009005.2	56.1097	0.907	0.14763	6.14372	8.06103e-10	7.21153e-09
RP11-507B12.2	2.64722	0.906904	0.287585	3.15352	0.00161314	0.00419841
SAMD12	117.689	0.906617	0.212854	4.25934	2.05028e-05	8.07247e-05
AANAT	5.09875	0.906547	0.174686	5.18959	2.10763e-07	1.22221e-06
FSTL5	77.12	0.905436	0.428442	2.11332	0.034573	0.0627856
CCDC155	16.4365	0.905121	0.31583	2.86585	0.00415895	0.00970567
APOBEC2	6.09816	0.905016	0.150046	6.03158	1.62364e-09	1.36926e-08
C16orf93	12.5762	0.90464	0.119618	7.56275	3.94624e-14	7.19707e-13
AC005540.3	1.99241	0.904262	0.19395	4.66235	3.12626e-06	1.44797e-05
PNMA3	285.207	0.904113	0.272646	3.31608	0.000912912	0.00251044
AC024592.9	2.74711	0.90406	0.240119	3.76505	0.000166516	0.000541621
SOWAHD	27.098	0.903513	0.138797	6.50961	7.53448e-11	7.99766e-10
IL1B	55.3111	0.903487	0.167559	5.39205	6.96592e-08	4.41325e-07
TEX41	106.428	0.903477	0.229134	3.94301	8.04654e-05	0.000280977
RP11-888D10.3	1.69595	0.903116	0.249319	3.62234	0.000291954	0.000901586
ATP1A3	18.5579	0.903095	0.195282	4.62456	3.75394e-06	1.71362e-05
DPY19L2P1	2.69919	0.902691	0.236234	3.82117	0.000132818	0.000441291
AC002310.17	1.6521	0.902267	0.185258	4.87032	1.1142e-06	5.63464e-06
PCDHGA8	11.3975	0.901543	0.196001	4.59967	4.23154e-06	1.90866e-05
C17orf99	3.01192	0.901323	0.259518	3.47306	0.000514553	0.00149776
MFSD10	1239.37	0.901313	0.110155	8.1822	2.78706e-16	6.94674e-15
ASCL5	2.9475	0.901264	0.229419	3.92846	8.54922e-05	0.000296682
[truncated: 24,921 more rows]
