# Supplementary material for: Integrative analysis indicates the prognostic value of circadian rhythm disruption in liver cancer: Potential for therapeutic targeting
Source: Front Immunol. 2022 Nov 21;13:1011264. doi: 10.3389/fimmu.2022.1011264 (PMC9769576; doi:10.3389/fimmu.2022.1011264)
Supplement: Supplementary Table 5 — Differences in drug response between low-LiverCRD and high-LiverCRD groups. [file Table_5.xlsx]

## Sheet: Sheet1
Table S5. Differentially drug response between the low- and high-score groups.
ID	FCs	Pva	FDR
Nutlin-3a (-)_1047	0.6905	3.02315e-06	0.00048068
Selumetinib_1736	0.501559	4.72252e-06	0.000741435
AZD2014_1441	0.398455	4.42026e-09	8.00067e-07
Uprosertib_2106	0.376374	1.72565e-05	0.002623
Docetaxel_1007	-0.30232	2.9693e-07	4.89934e-05
Ulixertinib_2047	-0.304009	6.52454e-13	1.23966e-10
Telomerase Inhibitor IX_1930	-0.316531	1.42095e-09	2.58613e-07
AZD7762_1022	-0.326077	1.91242e-07	3.19374e-05
ULK1_4989_1733	-0.326568	6.33882e-09	1.14099e-06
AZD6738_1917	-0.336834	6.23247e-07	0.000100966
Wee1 Inhibitor_1046	-0.385475	2.09225e-15	4.03804e-13
Daporinad_1248	-0.38551	6.19014e-07	0.000100899
Vincristine_1818	-0.442172	1.32294e-08	2.32838e-06
YK-4-279_1239	-0.450714	2.31687e-10	4.26303e-08
Pevonedistat_1529	-0.455457	6.24982e-06	0.000968723
MK-1775_1179	-0.462741	9.8039e-19	1.92156e-16
Sepantronium bromide_1941	-0.496985	1.16491e-21	2.30652e-19
Vinblastine_1004	-0.533972	7.70385e-11	1.43292e-08
Paclitaxel_1080	-0.564704	6.15638e-15	1.18202e-12
