# Supplementary material for: Integrative analysis indicates the prognostic value of circadian rhythm disruption in liver cancer: Potential for therapeutic targeting
Source: Front Immunol. 2022 Nov 21;13:1011264. doi: 10.3389/fimmu.2022.1011264 (PMC9769576; doi:10.3389/fimmu.2022.1011264)
Supplement: Supplementary Table 6 — The 14 genes used to construct the LASSO-Cox regression model and their respective regression coefficients. [file Table_6.xlsx]

## Sheet: Sheet1
Table S6. The 14 genes used to construct the linear model and their respective regression coefficients.
ID	Lasso_Coef	Corr	Pvalue
ENO1	0.111946	0.745088	2.33729e-66
STMN1	0.0768574	0.6272	1.24306e-41
SLC1A7	0.107978	0.389971	8.16012e-15
RAB13	0.0551245	0.358139	1.40819e-12
SRPRB	0.0190996	0.383263	2.53321e-14
UGDH	0.0190261	0.384667	2.00273e-14
RCAN2	-0.03906	0.0583879	0.263902
HILPDA	0.201381	0.740598	3.58366e-65
WEE1	0.0416962	0.333288	5.36919e-11
HSPA8	0.159355	0.507461	1.76541e-25
BAMBI	0.0216618	0.411045	1.95628e-16
P2RX1	-0.38271	-0.0365176	0.48494
UBB	-0.0525135	-0.167016	0.00130153
MAFG	0.0483081	0.571495	2.71484e-33
